# Supplementary material for: Distinct evolutionary strategies in the GGPPS family from plants
Source: Front Plant Sci. 2014 May 27;5:230. doi: 10.3389/fpls.2014.00230 (PMC4034038; doi:10.3389/fpls.2014.00230)
Supplement: Supplementary Figure 1 — Maximum likelihood consensus tree of the GGPPS homologs from plants. Posterior probabilities are shown. Branch lengths correspond to evolutionary distances. Branch colors represent the major plant lineages: spring green, green algae; orange, mosses; dark green, gymnosperms; and blue, angiosperms. [file DataSheet1.ZIP › SupplementaryDataset1.txt]

>NP_195399.1/1-371
MAS...................................V..TLGSWIVVHHHNHHH................
..PSSILTKSR...SR....SCPITLTKPISFRSKRTVSSSSSIVSSSVV........TKEDNLRQS.....
...EPSSFDFMSYIITKAELVNKALDSAVPLR.......E.PLKIHEAMRYSLLAG..G......KRVRPVL
CIAACE.LVGGEESTAMP.....................AACAVEMIHTMSLIHDDLPCMDNDDLRRGKP.T
NHKVFGEDVAVLAGDALLSF.AFEHLA.SATSSDVVS....PVRVVRAVGELAKAIGTEGLVAG........
.......................................................QVVDISSEGLDLN..DV
GLE.....HLEFIHLHKTAALLEASAVLGAIVGGGSDDEI.ERLRKFARCIGLLFQVVDDILDVTKSSKELG
KT.AGKD........LIADKLTYPKIM.................................GLEKS.REFAEK
LNREARDQLLGF.DS.....DKV.APLLALANYIAY.........RQN
>NP_175376.1/1-336
M.......................................................................
.....................................RPRYSLILSA.MRLIRPSN.RR.LSSI........
...ASSDSEFISYMKNKAKSINKALDNSIPLCNNFVPLWEPVLEVHKAMRYTLLPG..G......KRVRPML
CLVACE.LVGGQESTAMP.....................AACAVEMIHAASLILDDLPCMDDDSLRRGKP.T
NHKVFGEKTSILASNALRSL.AVKQTLASTSLG..VT....SERVLRAVQEMARAVGTEGLVAG........
.......................................................QAADLAGERMSFKNEDD
ELR.....YLELMHVHKTAVLVEAAAVVGAIMGGGSDEEI.ERLKSYARCVGLMFQVMDDVLDETKSSEELG
KT.AGKD........LITGKLTYPKVM.................................GVDNA.REYAKR
LNREAQEHLQGF.DS.....DKV.VPLLSLADYIVK.........RQN
>NP_188651.1/1-344
MEN.....................................................................
..............REVFVYIVISIFRSLQFLFWR.FRPRYNDVTSA...LTRPLT......SA........
...ASYDFKFMSYMVNKAKSVNKALEEAVPLR.......EPELKIREAMRYTLLSD..G......KRVRPML
CLAACE.LVGGQESTAMS.....................AACAIEMLHASSLILDDLPCMDNDSLRRGKP.T
NHIVFGESIAILASQALIAL.AVQKTTSSTFAD..VP....PERILKTVQEMVKAV..EGLVAG........
.......................................................QQADLAGEGMRFDS.DT
GLE.....HLEFIHIHKTAALLEAAAVMGAIMGGGSDEEI.ERLRSYARCIGLMFQVVDDVLDVTKSSEELG
KT.AGKD........LIAGKLTYPRLM.................................GVEKS.KEYAER
LNIEAREHLLGF.DI.....DKV.APLVSLADYIVN.........RQN
>NP_179452.1/1-347
MTT...................................L...................NL............
..SI..FPSVK...ISSSASIPGFIKIQPFLLRRKLSTVLSVTARDEGII......................
....HNHFDFTSYMIGKANAVNEALDSAVSLR.......E.PIKIHEAIRYSLLAR..G......KRVRPVL
CIAACE.LVGGEESVALP.....................AACAVEMIHTMSLIHDDLPCMDNDDLRRGKP.T
NHKVFGEDVAVLAGDALISF.AFEHLA.TSTA...VS....PARVVRAIGELAKAIGSKGLVAG........
.......................................................QVVDLTSGGMDQN..DV
GLE.....VLEFIHVHKTAVLLEAATVLGAIVGGGSDEEV.EKLRRFARCIGLLFQVVDDILDVTKSSEELG
KT.AGKD........LIADKLTYPKLM.................................GLEKS.KDFADK
LLSDAHEQLHGF.DS.....SRV.KPLLALANYIAK.........RQN
>NP_179454.1/1-372
MEA...................................QNIFLYLLIVFLSLHFVFTTLK............
..............GRLSPANTRRLIRLLHIPIKSPVAAAIFARKDTREFLDSSI....KLVNEEDD.....
...FGFSFDFKPYMISKAETINRALDEAIPLI.......E.PLNIHKAMRYAILAG..G......KRVRPIL
CLAACE.LVGGEERLAIQ.....................AACAVEMIHTMSLIKDDLPCMDNDDLRRGKP.T
THKVFGESVAILSGGALLAL.AFEHLTEAD.....VS....SKKMVRAVKELAKSIGTKGLVAG........
.......................................................QAKDLSSEGLEQN..DV
GLE.....DLEYIHVHKTGSLLEASAVIGAVIGGGTEKEI.EKVRNFARCIGLLFQVVDDILDETKSSEELG
KT.AGKD........KVAGKLTYPKVI.................................GVEKS.KEFVEK
LKRDAREHLQGF.DS.....DKV.KPLIALTNFIAN.........RNH
>NP_179960.1/1-376
MEP...................................QILFLYLSLFILSLNFFFTNLK............
..............P........RLVRLFQPSLESRVKTALLSRKEVAAFLDSPIVEDEEGEEREEEEEGGI
VSNANFTFEFDPYMMSKAESVNKALEEAIPVG.......E.PLKIHEAMRYAILAA..G......KRVRPIL
CLASCE.LVGGQENAAMP.....................AACAVEMIHTMSLIKDDLPCMDNDDLRRGKP.T
THKVYGEGVAILSGGALLSL.AFEHMTTAE.....IS....SERMVWAVRELARSIGTRGLVAG........
.......................................................QAMDISSEGLDLN..EV
GLE.....HLEFIHVHKTAVLLETAAVLGAIIGGGSDEEI.ESVRKFARCIGLLFQVVDDILDETKSSEELG
KT.AGKD........QLAGKLTYPKLI.................................GLEKS.KEFVKR
LTKDARQHLQGF.SS.....EKV.APLVALTTFIAN.........RNK
>NP_188073.2/1-360
MAT...................................T....................V............
..HLSSFSLFI...QSRGRRDNSISSVKSLKKRTGLSPSSALTSQGGRDM........IPPEGKCND.....
...HNSAFDFKLYMIRKAESVNAALDVSVPLR.......E.PLTVQEAVRYSLLAG..G......KRVRPLL
CIAVCE.LVGGDEATAMS.....................AACAVEMIHTSSLIHDDLPCMDNADLRRGKP.T
NHKVYGEDMAVLAGDALLAL.AFEHMT.FVSSG.LVA....PERMIRAVVELARAIGTTGLVAG........
.......................................................QMIDLASERLNPD..KV
GLE.....HLEFIHLHKTAALLEAAAVLGVIMGGGTEEEI.EKLRKYARCIGLLFQVVDDILDVTKSTEELG
KT.AGKD........VMAGKLTYPRLI.................................GLERS.KEVAEK
LRREAEEQLLGF.DP.....SKA.APLVALASYIAC.........RHN
>NP_188069/1-284
M.......................................................................
..RLSTFR................................................................
...........................SVPLR.......E.PLTVQEAVRYSLLAG..G......KRVRPLL
CIAVCE.LVGGDEATAMS.....................AACAVEMIHTSSLIHDDLPCMDNADLRRGKP.T
NHKVFGEDMAVLAGDALLAL.AFEHMT.VVSSG.LVA....SERMIRAVVELARAIGTKGLVAG........
.......................................................QVVDLSSERLNPH..DV
GLE.....RLEFIHLHKTAALLEAAAVIGAIMGGGTEEEI.EKLRKYARCIGLLFQVVDDILDVTKSTEELG
KT.AGKD........VMAGKLTYPRLI.................................GLERS.REVAEK
LSREAEEQLLGF.ES.....DKA.APLVALASYISC.........RND
>NP_189589.1/1-357
MAT...................................T.................................
...LSSSSLFI...QFRGRRYNSLSSFNNLQKRTVLSLSCALSSQGG.DM........IPPEGKSND.....
...RNSAFDFKSYMIRKAESVSAALNVSVPLQ.......E.PLTIQEAVRYSLLAG..G......KRVRPLL
CIAACE.LVGGDEATAMS.....................AACAVEMIHTSSLIHDDLPCMDDADLRRGKP.T
NHKEFGEDMAVLAGDALLAL.AFEHMT.FVSNG.LVA....PERMIRAVMELAKAIGTKGLVAG........
.......................................................QVTDLCSQGLNPD..DV
GLE.....RLEFIHLHKTAALLEAAAVLGAIMGGGTEEEI.EKLRKYARCIGLLFQVVDDILDVTESTKELG
KT.AGKD........VMAGKLTYPRLI.................................GLERS.REVAEK
LRREAAEQLLGF.DS.....DKA.APLVALASYIAC.........RHN
>NP_188071.1/1-360
MAT...................................T....................V............
..HLSSSSLFS...QSRGRRDNSISSVKSLRKRTVLSLSSALTSQDAGHM........IQPEGKSND.....
...NNSAFDFKLYMIRKAESVNAALDVSVPLL.......K.PLTIQEAVRYSLLAG..G......KRVRPLL
CIAACE.LVGGDEATAMS.....................AACAVEMIHTSSLIHDDLPCMDNADLRRGKP.T
NHKVYGEDMAVLAGDALLAL.AFEHMT.VVSSG.LVA....PEKMIRAVVELARAIGTTGLVAG........
.......................................................QMIDLASERLNPD..KV
GLE.....HLEFIHLHKTAALLEAAAVLGVIMGGGTEQEI.EKLRKYARCIGLLFQVVDDILDVTKSTEELG
KT.AGKD........VMAGKLTYPRLI.................................GLEGS.REVAEK
LRREAEEQLLGF.DP.....SKA.APLVALASYIAC.........RHN
>NP_189747.1/1-360
MAN...................................T....................V............
..HLSSSSLFI...QTRGRKYNSILSFNNLQKRTVLSLSCALTSQGGKDM........IPPKGKSND.....
...RNFAFDFKSYMIRKAESVSMALNVSVPPQ.......D.PLAIQEAVRYSLLAG..G......KRVRPLL
CIAACE.LVGGDEATAMS.....................AACAVEMIHTSSLIHDDLPCMDDADLRRGKP.T
NHKVFGEHMAVLAGDALLAL.AFEHMT.VVSSG.LVA....PERMIRSVTELAKAIGTKGLVAG........
.......................................................QVSDLCSQGLNPY..DV
GLE.....RLEFIHLHKTAALLEAAAVLGAIIGGGTEEEI.QKLRKYGRCIGLLFQVVDDIIDVTESTEELG
KT.AGKD........VMARKLTYPRLI.................................GLERS.REVAEK
LRREAAEQLLGF.DS.....NKV.APLVALASYIAC.........RHN
>NP_195558.1/1-326
MLF...................................................................SG
SAIPLSSFCSLP................EKPHT.LP.............MKLSPAAIRSSSSSAP.......
...GSLNFDLRTYWTTLITEINQKLDEAIPVK.......H.PAGIYEAMRYSVLAQ..G.....AKRAPPVM
CVAACE.LFGGDRLAAFP.....................TACALEMVHAASLIHDDLPCMDDDPVRRGKP.S
NHTVYGSGMAILAGDALFPL.AFQHIVSHTPP.DLVP....RATILRLITEIARTVGSTGMAAG........
.......................................................QYVDLEGG.........
.PF.....PLSFVQEKKFGAMGECSAVCGGLLGGATEDEL.QSLRRYGRAVGMLYQVVDDITEDKKKSYDG.
............................................................GAEKGMMEMAEE
LKEKAKKELQVFDNKY..GGGDTLVPLYTFVDYAAHRHFLLPL.....
>scaffold_703648.1/1-189
MAL.....................................................................
........................................................................
.......................................K................................
.......................................................................T
AH............DGCVEW...............VG....RSR........EDDSWTKGLVAG........
.......................................................QVTDLSSERLNPH..DA
GLE.....RLELIHLHKTAALLEEAAILGVIMGDGTEEEI.EKLRKYARCIRLLFQVVDDILDVTESTEDLG
KT.VGKDLRATTMVALMAGKLTYPRLI.................................GLERS.RAVAEK
LNREAEEQLLRF.HR.....NKA.APLMALASYIALIFCINRSYPQRI
>scaffold_700035.1/1-310
M.......................................................................
...P.SSFCS....................PLTLLP.............MKLSPAAIRSSSSSAG.......
...SSSNFDLRTYWTTLITEINQKLDEAIPVK.......H.PAGIYEAMRYSVLAQ..G.....AKRASPVM
CVAACE.LFGGDRLAAFP.....................TACALEMVHAASLIHDDLPCMDDDPVRRGKP.S
NHTVYGSGIALLAGDALFPL.GFHHIVSHTPP.ELVP....RATILRVIAEIARTVGSTGMAAG........
.......................................................QYVDLEGG.........
.PF.....PPSFVQEKKFGAMGECSAVCGGLLGGATEDEL.ESLRRYGRAVGMLYQAVDDITEEK....NN.
............................................................GAGKA.MEMAEE
LKEKAKKELQVFDNKY..GGGDTLVPLYTFVDYAAHRHFLLPL.....
>fgenesh2_kg.7__385__AT4G36810.1/1-379
MAS...................................V..TLGSWIVVHHNHHHHHHHL............
..PCSILTKSR...SRSSSSSSPITHTKPISLRSKRTVSSSSIETSSSVV........TKEDNLHKS.....
...EPSSFDFMSYIITKAESVNKALDSAVPLR.......E.PLKIHEAMRYSLLAG..G......KRVRPVL
CIAACE.LVGGEESTAMP.....................AACAVEMIHTMSLIHDDLPCMDNDDLRRGKP.T
NHKVFGEDVAVLAGDALLSF.AFEHLA.SATSSDVVS....PVRVVRAIGELAKAIGTEGLVAG........
.......................................................QVVDISSEGLDLN..DV
GLE.....HLEFIHLHKTAALLEASAVLGAIVGGGSDDEI.ERLRKFARCIGLLFQVVDDILDVTKSSKELG
KT.AGKD........LIADKLTYPKIM.................................GLEKS.REFADK
LNREARDQLLGF.DS.....AKA.APLLALANYIAY.........RQN
>scaffold_302396.1/1-356
MEN.....................................................................
..............QAALVYTLISIFISLQFLFWRFFWPRYTAVMSSRRRQTRHLNVQSHTLTA........
...ESYESEFMSYMIRKSKSVNEVLDEAVPLC.......EPVLKIREAMRYTLLSG..G......KRVRPML
CLAACE.LVGGQESTAMP.....................CACAVEMIHASSLIQDDLPCMDDDNLRRGKP.T
NHKVFGENIAILAVDALIAL.AIKHTVESTSLD..VP....PERVLLAILEMARAVGTEGLVAG........
.......................................................QAADLDGEGKSFDN.DT
GLK.....HLEFIHIHKTAALLEAAAVMGAIMGGGSDEEI.ERIRSYARCIGLMFQVVDDVLDVTKSSEELG
KT.AGKD........LISEKLTYPKVM.................................GVEKS.REYAEK
LNREAREHLNMF.DP.....DKA.APLLLLADYIVN.........RQN
>scaffold_104646.1/1-337
M.......................................................................
.....................................RHRYTLVLSA.MRLIRPSN.RRHLTSI........
...ASPDSEFISYMNNKAKSINKALDDSIPLCNNSVPLWKPVLEVREAMRYTLLSG..G......KRVRPML
CLVACE.LVGGQESTAMP.....................AACAVEMIHASSLILDDLPCMDDDSLRRGKP.T
NHKVFGEKTAILAANALMSL.AVEQTLASTSLG..VT....SERVLRAVQEMARAVGIEGLVAG........
.......................................................QAADLAGGRMSFETEDE
GLR.....YLEFIHIHKTAVLVEAAAVVGAIMGGGSDEEI.ERLKSYARCVGLMFQVMDDVLDETKSSEELG
KT.AGKD........LITGKLTYPKVM.................................GVENA.REYAKR
LNREAQEHLQGF.DS.....DKV.VPLLSLADYIVK.........RQN
>scaffold_304223.1/1-403
MESSRKENNVVPAVPAGFRSPLCSGWPCSSLSMACVSTQTIFLYLVIVFLSLHFVFATLK............
..............QRLSPAITRRLIRLLHRRNKFPAAASVFLRKDAREFLDSST....QIENKEDD.....
...FG....FKPYMIRKAETINRALDKAIPLI.......E.PLNIYKAMRYTIFAG..G......KRVRPIL
CLAACE.LVGGGERSAIP.....................AACSVEMIHTMSLIKDDLPCMDNDDLRRGKP.T
THKVFGESVAILSGGALLAL.AFEHLTEAD.....VS....SKKMVRVVKELAKSIGTKGLVAG........
.......................................................QAMDLSSEGLDPN..DF
RLE.....DLEYIHVHKTGALLEASAVIGAVIGGGSEEEI.EKVRSFARCIGLLFQVVDDILDETKSSEELG
KT.AGKD........KVAGKLTYPRVI.................................GLEKS.KEFVKK
LNRDAREHLQGF.DE.....DKV.KPLIALTNFIAN.........RNN
>fgenesh2_kg.3__3466__AT2G18620.1/1-329
MTT...................................L...............TKSINL............
..SICQNPDPY...PDSSKSNLSF..........SLSTVSSVVTGEESII......................
....HDKFDFMSYMIGKANSVNKALDSAVSLR.......E.PIKIHEAMRYSLLAG..G......KRVRPVL
CIAACE.LVGGEEFLALP.....................AACAVEMIHTMSLIHDDLP..............
...FFGEDVAVLAGDALLSF.AFEHLA.TETPE.IIS....PARVVRAIGELAKAIGSEGLVAG........
.......................................................QVVDLTSEGMDQN..DV
GLE.....LLEFIHLHKTAVLLEAATVLGAIFGGGTNEEI.ERLRKFARCIGLLFQVVDDILDVTKSSEELG
KT.AGKD........LIADKLTYPKLM.................................GLEKS.KDFAEK
LLSDAQEQLHGF.DS.....NKV.KPLLALANYIGK.........RQN
>fgenesh2_kg.3__3468__AT2G18640.1/1-372
MEA...................................QNIFLYLLIVFLSLHFVFATLK............
..............GRLSPANTRRLIRLLHLPIKSPAAAAIFARKDIREFLDSSI....KLVNEEDD.....
...FGFNFDFKPYMINKAETINRALDEAIPLI.......E.PLNIHKAMRYAILAG..G......KRVRPIL
CLAACE.LVGGEERLAIQ.....................AACAVEMIHTMSLIKDDLPCMDNDDLRRGKP.T
THKVFGESVAILSGGALLAL.AFEHLTEAD.....VS....SKKMVRVVKELAKSIGTKGLVAG........
.......................................................QAMDLSSEGLDPN..DV
GLE.....DLEYIHVHKTGALLEASAVIGAVIGGGSEEEI.EKVRYFARCIGLLFQVVDDILDETKSSEELG
KT.AGKD........QVAGKLTYPKVM.................................GLEKS.KEFVKK
LKREAKEHIQGF.DS.....DKV.KPLIALTNFIAN.........RNN
>scaffold_400366.1/1-372
MEP...................................QTLFLYLSLLILSLNFFFTNLK............
..............P........RLVRLFQPSLESRVKTALLSRKEVAEFLDSPIVEDEKAEEEEED....I
VSNANFTFEFDPYMISKAESVNKALDEAIPVG.......E.PLKIHEAMRYAILAA..G......KRVRPIL
CLASCE.LVGGQENAAMP.....................AACAVEMIHTMSLIKDDLPCMDNDDLRRGKP.T
THKVYGEGVAILSGGALLSL.AFEHMTTAE.....IS....SERMVWAVRELARSIGTRGLVAG........
.......................................................QAMDISSEGLDLN..EV
GLE.....HLEFIHVHKTAVLLETAAVLGAIIGGGSDEEI.ESVRKFARCIGLLFQVVDDILDETKSSEELG
KT.AGKD........QLTGKLTYPKLM.................................GLEKS.KEFVKR
LTKDARQHLQGF.SS.....EKV.APLVALTTFIAN.........RNK
>fgenesh2_kg.3__1574__AT3G14550.1/1-360
MAT...................................T....................V............
..PLSSLSHFI...QSRGRRDNSISSVKSLQKRTGLSLSSALTSQGARDM........IPPEGKSDD.....
...RNSAFDFKSYMINKAKSVNAALDISVPLR.......E.PLTVQEAVRYSLLAG..G......KRVRPML
CIASCE.LVGGNEATAMP.....................AACAVEMIHTSSLIHDDLPCMDNADLRRGKP.T
NHKVFGEDMAVLAGDALLAL.AFEHMT.VVSSG.LVP....PERMIRAVAELARAIGTTGLVAG........
.......................................................QMIDLASERLNPH..DA
GLE.....RLEFIHLHKTAALLEAAAVLGVIMGGGTEEEI.EKLRKYARCIGLLFQVVDDILDVTESTEELG
KT.AGKD........LMAGKLTYPRLI.................................GLERS.REVAEK
LRKEAEEQVLGF.DS.....ENS.APLVALASYIAC.........RHN
>A2WMV2_ORYSI/1-314
........................................................................
............................................................MVTPELNGGDVG
VGVGGGSFDFQRYLSARADAVNDALDRAMP.R.......GFPERLCESMRYSVLAG..G......KRVRPVL
ALAACE.LVGGDAAAATP.....................VACAVEMIHTMSLIHDDMPCMDDDALRRGRP.S
NHVAFGEFTALLAGDALHAL.AFEHVA.RGCGDHGVP....ADRTLRAVAELGSASGTGGVAAG........
.......................................................QVADKESEGLP.....V
SLA.....MLEYIHVHKTARLLEAAAVSGAIVGGGADAEV.ERVRRYARCVGLLFQVVDDVLDMTSTSEQLG
KT.AGKD........VEADKATYPKLL.................................GVDKA.REYAAD
LLAMAEAELDGF.DA.....ERA.APLRHLARFIAY.........RQH
>A2X847_ORYSI/1-344
M.......................................................................
...ALSSFSM..................SLPFAKLPSTSKSTRFLPIRASSAAAAAA...............
...ASPSFDLRLYWTSLIADVEAELDAAMPIR.......T.PERIHSAMRYAVLPG..AGNEGTAKRAPPVL
CVAACE.LLGAPREAALP.....................AAVALEMLHAASLVHDDLPCFDAAPTRRGRP.S
THAAYGTDMAVLAGDALFPL.AYTHVIAHTPSPDPVP....HAVLLRVLGELARAVGSTGMAAG........
.......................................................QFLDLAGA..T....AL
GEA.....EVMKVLTKKFGEMAECSAACGAMLGGAGPDEE.AALRRYGRTIGVLYQLVDDIRSASGNG....
....KMR...........SNASVLRAL.................................GMDRA.LGIVEE
LKAQAKMEADRFGDKY....GERVLPLYSFVDYAVERGFELQDAATTP
>A2YN12_ORYSI/1-366
MA......................................AFHPLAASRVRISPLIPA..............
..AAMAG.........TAGAAAASYAQH.RRRFCAIVATAAASPVPAAAA................A.....
...AATGFDFNAYMGEKAAAVNRALDASIPAD.......EPPAALHEAMRYALLAG..G......KRVRPAL
CLAACA.VVGGREAWAMP.....................AAAAVEMVHTMSLVHDDLPCMDDDDLRRGKP.T
CHVVYGEPIAVLTGDALLSL.SFHHMARFDSYPPDIDADKHPARVVRAIGELARCIGSEGLVAG........
.......................................................QVVDLEMTG.STE..TV
PLE.....RLEYIHLHKTAALLEASVVIGAILGGGSDEQI.ESLRMYARSIGLLFQVVDDILDVTKSSEELG
KT.AGKD........LASDKTTYPKLL.................................GLEKS.REFAEK
LLSDAREQLSGF.DQ.....ETA.APLLHLANYIAY.........RQN
>A2ZRA2_ORYSJ/1-219
........................................................................
........................................................................
........................................................................
.................................................MSLIHDDMPCMDDDALRRGRP.S
NHVAFGEFTALLAGDALHAL.AFEHVA.RGCGDHGVP....ADRTLRAVAELGSASGTGGVAAG........
.......................................................QVADKESEGLP.....V
SLA.....MLEYIHVHKTARLLEAAAVSGAIVGGGADAEV.ERVRRYARCVGLLFQVVDDVLDMTSTSEQLG
KT.AGKD........VEADKATYPKLL.................................GVDKA.REYAAD
LLAMAEAELDGF.DA.....ERA.APLRHLARFIAY.........RQH
>A3A9Y5_ORYSJ/1-342
M.......................................................................
...ALSSFSM..................SLPFAKLPSTSKSTRFLPIRASS..AAAA...............
...ASPSFDLRLYWTSLIADVEAELDAAMPIR.......T.PERIHSAMRYAVLPG..AGNEGTAKRAPPVL
CVAACE.LLGAPREAPVP.....................AALALQMVQAGWLVNEDLPWFEAGPKRRGGP.S
NQAAYGTDMAVLAGDALFPL.AYTHVIAQNPSPEPVP....HAVLLRVLGELARAVGSTGMAAG........
.......................................................QFLDLAGA..T....AL
GEA.....EVMKVLTKKFGEMAECSAACGAMLGGAGPDEE.AALRRYGRTIGVLYQLVDDIRSASGNG....
....KMR...........SNASVLRAL.................................GMDRA.LGIVEE
LKAQAKMEADRFGDKY....GERVLPLYSFVDYAVERGFELQDAATTP
>A3BLJ3_ORYSJ/1-333
M.......................................................................
........................................................................
.................................................RYALLAA..G......NRVGPAL
SLAAFPRCSGARRPWPLP.....................AAAAFEMVHTLSLVHDDFPCMDDDDFRRGKP.T
CHVVYGEPIAVLTGDALLSL.SFHHMARFDSYPPDIDADKHPARVVRAIGELARCIGSEGLVAGQVVDLEMT
GSTETVPLERLEYIHLHKTAALLEASVVIGAILGGGSDEQIESLRMYARSIGLLFQVVDLEMTG.STE..TV
PLE.....RLEYIHLHKTAALLEASVVIGAILGGGSDEQI.ESLRMYARSIGLLFQVVDDILDVTKSSEELG
KT.AGKD........LASDKTTYPKLL.................................GLEKS.REFAEK
LLSDAREQLSGF.DQ.....ETA.APLLHLANYIAY.........RQN
>A4S5J2_OSTLU/1-312
M.......................................................................
................................GRVRAVSATPDVS...........................
.....SEQEFNAYIKNVNAEIERALDASVPMH.......Y.PERLSESMRYSLLAG..G......KRIRPAL
CLAACE.LVGGTMEVAMP.....................TACALEMIHTMSLIHDDLPSMDNDDFRRGKP.T
NHKVYGEEMAILAGDALLSH.AFEYIG.RETKG..VS....ADKVLRVIVDVGKCVGSEGLVGG........
.......................................................QVVDIMSEGADEG..TV
TID.....TLKYIHAHKTGALLEVSVTAGAILGGASEEQI.GKLERYAQNIGLAFQVVDDILDCTATSEELG
KT.AGKD........MAVGKSTYPSLV.................................GMEES.KRIAAD
LISKAKQELEGF.DP.....VKV.KPLIGLADYIQN.........RKN
>A5AX87_VITVI/1-308
........................................................................
..............................................MVRG........GDTPEE........
...EKPAFNFNAYILDKANSVNKALDDAVPIR.......E.PVKVHESMRYSLLAG..G......KRVRPVL
CIAACE.LVGGDEATAMP.....................AACAVEMIHTMSLMHDDLPCMDNDDLRRGKP.T
NHKVFGENVAILAGDALLAF.AFEHMA.TATVG..VP....PGWIVRAVGELAKSIGSEGLVAG........
.......................................................QVVDICSEG..LK..DV
GLE.....HLEYIHVHKTAALLEGAVVLGAILGGGSNEEI.EKLRKFARCIGLLFQVVDDILDVTKSSQELG
KT.AGKD........LVADKLTYPKLL.................................GIEKS.RELAEQ
LNKDAKDQLSGF.DP.....DKA.APLIALSNYIAY.........RQN
>A5AYD7_VITVI/1-421
MMS.........................................VACRSLDFGPTGFDLVACGCSSNAQFDR
FSRRNSAKGVSKSSSRGYAAKKMVYCQRRIGRCRVFSTRAPETLLNGVGQGPPPALDVKKESSSS....MSL
ASFFE.......VVADDLQILNQNLQSIVGAE.........NPVLMSAAEQIFGAG..G......KRMRPAL
VFLVSR...ATAEIAGLK.............DLTIKHRRLAEIIEMIHTASLIHDDV..LDESDMRRGKE.T
VHQLYGTRVAVLAGDFMFAQ.SSWYLA..............NLENLEVIKLISQVI..KDFASG........
.......................................................EIKQASSLFDC....EL
ELE.....EYLLKSFYKTASLIAASTKGAAIFSGVDSNIA.EQMYEYGRNLGLSFQIVDDILDFTQSAEQLG
KP.AGSD........LAKGNLTAPVIFALEKEPKLREIVESEFCEAGSLNEAIKLVKSCGGIEKA.QDLAKQ
KADLAIQNLQCLPQSA......FRLALEKMVKYNLE.........RID
>A5BEV9_VITVI/1-341
M.......................................................................
...AFTTALSLP................SAARLHHRLPNRSSLNLP...RTIRCXSPSISVSP.S.......
...KSMQFDLRSYWTTLISEINTKLEEAIPVK.......Y.PQQIYEAMRYSVLAK..G.....GKRAPPVM
CVAVCE.LFGGDRLAAFP.....................TACALEMVHAASLIHDDLPCMDDDPSRRGQP.S
NHTVYGVDMAILAGDALFPL.GFRHIVSHTPS.HLVP....EGQLIRVIAEIARSVGSTGMAAG........
.......................................................QFLDLEGA.........
.PN.....SVDFVQRKKFGEMAECSAVCGGFLGGAADDDI.LRLRRYGRAVGMLYQVVDDMLKAKTK.SEED
EE..KKK...........KGKSYVDVY.................................GMEKA.MEVAEE
LRAKAKRELSGFDKY.....GDSVVPLYSFVDFAAERGFTIDTS..V.
>A7NTI0_VITVI/1-371
MRS...................................M..NLVDRPWVRDFNQSSLFGC............
..ALGMSYGPI...GAGPGCTSSVRV..GTKTPHLRGAVFAIITKEDSVK........EGKGPTQKE.....
...TP..FSFKDYMIQKASSVHKALDEAVYVK.......S.PIKIHEAMRYSLLAG..G......KRVRPAL
CLAACE.LVGGDESNAMP.....................AACAVEMIHTMSLIHDDLPCMDNDDLRRGKP.T
NHKVFGEDVAVLAGDSLLAF.AFEHLA.TATSG..VS....SSRIVAAVGELAKSIGAEGLVAG........
.......................................................QVVDISSTG..QS..DV
GLD.....QLEFIHIHKTAALLEAAVVLGALLGGGSDEEV.EKLRKYARQVGLLFQVVDDILDVTKSSQELG
KT.AGKD........LVTDKATYPKLM.................................GLEKS.REFAEN
LNKEAKEQLSGF.DL.....EKA.APLIALADYIAY.........RQN
>A7NW27_VITVI/1-285
M.......................................................................
........................................................................
..............LEKAKSVNQALDTAIPLR.......EP.LEIHKAMRYSLLDG..G......KRIHPIV
CISACE.LVGGQESTAMP.....................VVCAVEMLHVVSLMQDDLPCMDNDDIRRGKP.S
NHKAFGESVTILAVDALLAL.AFEHVATMSTVG..VV....PP....MVTELARSIGSQGLVAG........
.......................................................QFLDLSSEGSP....EI
GLE.....GLESIHINKAGPLLEASAVIGAMLGGGSSEQM.EILRKFGRCVGLLYQVVDDILDITKSTQELG
KT.AGKD........LVADKVTYPKLV.................................GIEKS.REFAEK
LNGDAWDMLSEF.DQ.....EKA.ASLLAMVNFATY.........RQN
>A7P2A9_VITVI/1-420
.MS.........................................VACRSLDFGPTGFDLVACGCSSNAQFDR
FSRRNSAKGVSKSSSRGYAAKKMVYCQRRIGRCRVFSTRAPETLLNGVGQGPPPALDVKKESSSS....ISL
ASFFE.......VVADDLQILNQNLQSIVGAE.........NPVLMSAAEQIFGAG..G......KRMRPAL
VFLVSR...ATAEIAGLK.............DLTIKHRRLAEIIEMIHTASLIHDDV..LDESDMRRGKE.T
VHQLYGTRVAVLAGDFMFAQ.SSWYLA..............NLENLEVIKLISQVI..KDFASG........
.......................................................EIKQASSLFDC....EL
ELE.....EYLLKSFYKTASLIAASTKGAAIFSGVDSNIA.EQMYEYGRNLGLSFQIVDDILDFTQSAEQLG
KP.AGSD........LAKGNLTAPVIFALEKEPKLREIVESEFCEAGSLNEAIKLVKSCGGIEKA.QDLAKQ
KADLAIQNLQCLPQSA......FRLALEKMVKYNLE.........RID
>A7P8I1_VITVI/1-341
M.......................................................................
...AFTTALSLP................SAARLHHRLPNRSSLSLP...RTIRCSSPSISVSP.S.......
...KSMQFDLRSYWTTLISEINTKLEEAIPVK.......Y.PQQIYEAMRYSVLAK..G.....GKRAPPVM
CVAVCE.LFGGDRLAAFP.....................TACALEMVHAASLIHDDLPCMDDDPSRRGQP.S
NHTVYGVDMAILAGDALFPL.GFRHIVSHTPS.HLVP....EGQLIRVIAEIARSVGSTGMAAG........
.......................................................QFLDLEGA.........
.PN.....SVDFVQRKKFGEMAECSAVCGGFLGGAADDDI.LRLRRYGRAVGMLYQVVDDVLKAKTK.SEED
EE..KKK...........KGKSYVDVY.................................GMEKA.MEVAEE
LRAKAKRELSGFDKY.....GDSVVPLYSFVDFAAERGFTIDTS..V.
>A7PV07_VITVI/1-368
MNT...................................V..NLGTWVHTSYVFNHGGRLK............
..SPVLSRM.....LHPLKNPSFPML..SQRSGRPMSLVAVLTKEEMVRG........GDTPEE........
...EKPAFNFNAYILDKANSVNKALDDAVPIR.......E.PVKVHESMRYSLLAG..G......KRVRPVL
CIAACE.LVGGDEATAMP.....................AACAVEMIHTMSLMHDDLPCMDNDDLRRGKP.T
NHKVFGENVAILAGDALLAF.AFEHMA.TATVG..VP....PGWIVRAVGELAKSIGSEGLVAG........
.......................................................QVVDICSEG..LK..DV
GLE.....HLEYIHVHKTAALLEGAVVLGAILGGGSNEEI.EKLRKFARCIGLLFQVVDDILDVTKSSQELG
KT.AGKD........LVADKLTYPKLL.................................GIEKS.RELAEQ
LNKDAKDQLSGF.DP.....DKA.APLIALSNYIAY.........RQN
>A8JHU6_CHLRE/1-345
MQM...................................Q.................................
.......................QQRMRFSRDARRIGASRVPLAKAAPGRKVVAQVATATAEKVDVK.....
...QAGSFDFNTYMVDRAKLVNKAMDEAVPLK.......Y.PETLNESMRYSLLAG..G......KRVRPAL
CLAACE.LVGGDIHAALP.....................AACAMEMVHTMSLIHDDLPSMDNDDFRRGRP.T
NHKVYGEDIAILAGDALLSF.SFEHIA.RATKG..VP....AERVLRVIMELGKAVGQDGLVAG........
.......................................................QVVDIQSED...K..EV
GLD.....VLKYIHEHKTAALLEASVVCGAILGGADESTI.EKLRKYSLNIGLAFQVIDDILDVTATTEQLG
KT.AAKD........LAVNKTTYPKLL.................................GLEKS.KQVADD
LIKEAIQQLDGF.DA.....AKA.APLVALAKFIGY.........RQN
>A9RDQ7_PHYPA/1-288
M.......................................................................
........................................................................
..............KSKAQAVNVALDKAVPMQ.......Y.PEKIREAMRYSLLAG..G......KRVRPAL
CIAACE.LVGGNEEMSMP.....................AACAMEMVHTMSLIHDDLPCMDNDDLRRGKP.T
NHKVFGEDTAVLAGDALLTY.AFEHIARDTT.G..VP....ADRVLRVIAHLGKAVGSEGLVAG........
.......................................................QIVDIASEG..DP..TV
GLE.....TLEYVHTHKTAVLLESSVVCGAILGGASEDEI.SRLSKYARNVGLLFQVVDDILDVTKSSAELG
KT.AGKD........LLADKATYPKLL.................................GLEKS.KAFAEE
LTRKAKDQLSVF.DQ.....QKA.APLLGLADYIAY.........RQN
>A9T5D6_PHYPA/1-332
MQN...................................NP................................
..............YPIYTSAPVSSG.LGAVLDQDLHTNPDAVSKS..........................
.....LEFDLDSYLRAKAKAVNVALDKAVPMQ.......Y.PEKIREAMRYSLLAG..G......KRVRPAL
CIAACE.LVGGNEDLAMP.....................SACAMEMVHTMSLIHDDLPCMDDDDLRRGKP.T
NHKAFGEDTAVLAGDALLAY.AFEHIARATT.G..VP....ADRVLRVIAHLGKAVGSEGLVAG........
.......................................................QIVDIASEG..DR..TV
GLE.....ILEYVHTHKTAVLLESAVVSGAILGGASEDEI.SRLSNYARNVGLLFQVVDDILDVTKSSAELG
KT.AGKD........LVADKATYPKLL.................................GLEKS.RAFAEE
LIRKAKDQLSVF.DQ.....QKV.APLLGLADYIAY.........RQN
>A9TB35_PHYPA/1-344
........................................................................
............................................MNG.GATSLPSTD.KAEGKSK....LTL
ADLVN.......PVSDDLRLLNDNLQKIVGAD.........NPMLMAAAKQIFGAG..G......KRMRPAL
VFLVSR...ATCQLSNIQ.............ELRPQHRRLAEITEMIHTASLIHDDV..LDESDTRRGKE.T
VHQTFGTRVAVLAGDFMFAQ.SSWYLA..............NLDNLEVIKLISQVI..RDFASG........
.......................................................EIKQAQNLFDT....EV
TLQ.....NYLDKSYYKTASLIASSTKSAAIFSDSTPSVS.NAMFDYGMHLGLAFQVVDDILDFTQTSEQLG
KP.AGSD........LSKGNLTAPVLFALEKEPELRDLIDTEFTEEGSLEAAIALVHRGGGIDRA.RTLAKE
QGDLAKKSLECLPQGD......TRRSLERMVDYVLE.........RIY
>A9ZN18_HEVBR/1-306
MAG.....................................................................
..........................................ALSSTIHGNLIARAVSSSNPKHPLFSHRPM
...VVAMSTDQSYWSSVNADLDTHLKQAIPIR.......Q.PLAVFEPMRHLILSA..P......QTSAPAL
CIAACE.LVGGHRNQAMA.....................AASALRLVHASASTHENLPLTDR...PRPMPRT
RPTLYGPNIELLIADGIIPY.GFELLARDDDAA.ENN....SNRVLRAIIEISRAMGSQGVIEG........
.......................................................QYNESQYEE......SE
GEEIFHVGWLQNVCRKKEGTLHACAGACGAILGGGSEDEI.EKLRRYGLYVGMVQGILS....KVDERKEWP
VK................................................................E..VNK
LRDLALKELKDFNQAK....VKTISILVETR.....F........CNL
>A9ZN20_HEVBR/1-370
MSS...................................V..NLGSWVHTSYVLNQATRSR............
..SKSKSFSLP...FNPLKSLAISFA..YRKSERPISSVSAIITKEEETL........QEEQNN........
...PPPSFDFKSYMLQKANSINQALEAAIPLQ.......E.PAKIHESMRYSLLAG..G......KRVRPAL
CLAACE.LVGGNDSMAMP.....................AACAVGMIHTMSLIHDDLPCMDNDDLRRGKP.T
NHIVFGEDVAVLAGDALLAF.AFEHIA.VSTLN..VS....SARIVRAVGELAKAIGAEGLVAG........
.......................................................QVVDINSEG..SS..EV
DLE.....KLEFIHIHKTAKLLEGAVVLGAILGGGTDEEV.EKLRKYARGIGLLFQVVDDILDVTKSSQELG
KT.AGKD........LVADKVTYPKLL.................................GIEKS.REFAEK
LNKEAQEQLAGF.DP.....EKA.APLIALANYIAY.........RQN
>A9ZN21_HEVBR/1-306
M.......................................................................
...........................................................SVSGNS.......
...KSTQFDLKTYWMTLISEINQKLDQAIPIQ.......Y.PEEIYEAMRYSVLAK..R.....TKRAPPVM
CIAACE.LFGGNRLAAFP.....................TACALEMVHAASLIHDDLPCMDDAPSRRGQP.S
NHAVYGVDKAILAGDALFPL.GFRHIVSNTPS.DLVP....EPRLLRVIAEIARAVGSTGMAAG........
.......................................................QFLDLEGS.........
.LN.....SAEFVQEKKYGEMGECSAVCGGLLAGAEDDEI.QRLRRYGRAVGVLYKVIDDVLEAKSM.SKED
EE.NEKK...........KAKSYVSLY.................................GVEKA.VEVAEE
LRTKAKKELDGFEKY.....GESVQPLYNFVDYAADRGFSVLEL..N.
>B1A9K6_PICAB/1-386
MGY...................................NGMVVSSNLGLYY....LNIAS.RECNLKRISI.
...PSPFHGVS...TSLGSSTSXHLG.LRGHLKKELLSHRLLLSSTRSSKALVQLADLS..EQVKNV.....
.....VEFDFDKYMHSKAIAVNEALDKVIPPR.......Y.PQKIYESMRYSLLAG..G......KRVRPIL
CIAACE.LMGGTEELAMP.....................TACAIEMIHTMSLIHDDLPYIDNDDLRRGKP.T
NHKVFGEDTAIIAGDALLSL.AFEHVAVSTSRT..LG....TDIILRLLSEIGRATGSEGVMGG........
.......................................................QVVDIESEG..DP..SI
DLE.....TLEWVHIHKTAVLLECSVVCGAIMGGASEDDI.ERARRYARCVGLLFQVVDDILDVSQSSEELG
KT.AGKD........LISDKATYPKLM.................................GLEKA.KEFADE
LLNRGKQELSCF.DP.....TKA.APLFALADYIAS.........RQN
>B1A9K9_PICAB/1-382
MAY...................................SGMAASYH.GLHF....MTIAT.QECSLKRGSI.
..PSRRFHGVP...TSLWSSN....G.FQGHLKRQLSAYTFLVSSSRCSSTIAQLANLR..EEVKE......
...V.IKFDFKEYLLSKAMAVNEALDRAVQLR.......Y.PEKIHEAMRYSLLAG..G......KRVRPVL
CIAACE.LVGGTEKLAMP.....................TACAMEMIHTMSLIHDDLPCMDNDDFRRGKP.T
NHKVFGEGTAVLAGDALLSF.AFEHIAVSTSKS..VG....SDRILRVVSELGRTIGSQGLVGG........
.......................................................QVADITSEG..NA..SV
DLD.....TLEWIHIHKTAVLLECSVVCGAIISGASENEI.ERVKRYARSVGLLFQVVDDILDVTKSSKELG
KT.AGKD........LISDKATYPKLM.................................GLEKA.KQFAVE
LLDRAKENLSCF.DP.....MKA.APLLGLADYIAF.........RQN
>B1A9L0_PICAB/1-385
MSI...................................ILFNPCVHQGLFFASRNTNPMS............
..LGMPNCSFK...TSPVQVTTTDKTALTVGSLYQTMPGSSVIKTRPNCSVTTPLELVNESENKDEE.....
...KPIAFEFKKYMFSKANAINEALDKCVSLR.......H.PEKIHEAMRYSLLAG..G......KRVRPIL
CIASCE.LVGGSEESVMP.....................SACAVEMIHTMSLIHDDLPCMDNDDLRRGKP.T
NHKVFGEDVAVLAGDALLAF.AFEHIA.CSTKG..VE....AEKVLRVIWELGRAIGSEGLVAG........
.......................................................QVVDLSSGG..LS..NV
GLD.....LLEYIHVHKTAALLEGSVVIGAIIGGGSDEEI.ERLRRFARCIGLMFQVVDDILDVTKSSQELG
KT.ACKD........LVADKLTYPKLL.................................GLEKS.REFAQE
LNKQAMDQISVF.DV.....EKA.KPLICLADYIAH.........RQN
>B6TAR5_MAIZE/1-407
MLS.........................................LSC..................SCPGVSS
MSKTALDWGHLVASCRSRWHGARAPPRRRRTPCVCLAA.SPTTTQPGPAAVDVPSRTVPAVTTSSAPERISV
SALLE.......VVSNDLLNLNNNLKSLVGAE.........NPVLVSAAEQIFSAG..G......KRLRPAL
VFLVSR...ATAELAALP.............ELTTEHRRLAEIIEMIHTASLIHDDV..IDDSGMRRGKE.T
IHQLYGTRVAVLAGDFMFAQ.SSWFLA..............NLENIEVIKLISQVI..KDFASG........
.......................................................EIKQASTLFDC....DV
TLD.....DYLLKSYYKTASLIAASTRSAAIFSGVGSGVC.EQMYEYGRNLGLAFQVVDDILDLTQSAEQLG
KPAAGSD........LAKGNLTAPVILALREEPRLRGIIESEFCEPGSLAAAVELVHRGGGIRSA.RELAEE
KGGLALRSLQCLPRSE......FRSALERVVHYNLQ.........RVR
>B7FFD9_MEDTR/1-214
MS.................................................................AVNLN
TWTHSNFMCNQVTTTATTRSRSRIPSFYFTKIPISVSPIKPSKPNSSSFSFSVSSLLTKQEPIEAEE.....
...QNPIFNFKSYMIEKATRVNKALDDAVSLR.......E.PLKVHEAMRYSLLAG..G......KRVRPVL
CLAACE.LVGGTEPMAMP.....................AACAVEMIHTMSLIHDDLPCMDNDDLRRGKP.T
NHKVFGEDVAVLAGDALLAF.AFEHIA.VSTVD..VS....P....RECR......................
........................................................................
........................................................................
........................................................................
................................................
>B7FL72_MEDTR/1-146
........................................................................
........................................................................
........................................................................
........................................................................
..........................................................EGLVAG........
.......................................................QVVDINSEG..LS..DV
GLE.....RLEFIHLHKTAALLEGAVVLGAILGGGSDEDV.EKLRKFATYIGLLFQVVDDILDVTKSSQELG
KT.AGKD........LVADKVTYPKLL.................................GIEKS.KEFAEK
LNRDAQEQLSGF.DL.....NKS.APLIALANYIAY.........RQN
>B7TCA9_SALMI/1-364
MRS...................................M..NLVDAWVQNLSIFKQPCPS............
..KSLVGFTHH...PRF...........EPVFLKSRRRISSHGVSAVLTG........EEARVSTQR.....
...DDAPFNFNAYVVEKANHVNKALDDAVAVR.......N.PPMIHDAMRYSLLAG..G......KRVRPML
CIAACE.IVGGPQSAAIP.....................AACAVEMIHTMSLIHDDLPCMDNDDLRRGKP.T
NHKVFGKDVAVLAGDALLAF.AFEFMA.TATTG..VA....PERILAAVGELAKAIGTEGLVAG........
.......................................................QVVDLNCTG..DA..NV
GLD.....TLEFIHIHKTAALLEASVVLGAILGGGSSDQI.EKLRTFARKIGLLLQVVDDILDVTKSSEELG
KT.AGKD........LAVDKTTYPKLL.................................GLDKA.VEFAEK
LNEEAKAQLAGF.DP.....SKA.APLTALADYIAH.........RQN
>B8Y0J2_LINUS/1-209
........................................................................
........................................................................
...............................E.........VPKLAAAAEYFFKFGVEG......KRFRPTV
LLLM.....ATALNVHLPIPNSVP....VSTELRARQQRIAEITEMIHVASLLHDDV..LDDADTRRGIK.S
LNLVMGNKVAVLAGDFLLSR.ACVALA..............SLRNTEVVSLLATVV..EHLVTG........
.......................................................ETMQMTTTSEQ....RC
SME.....YYMQKTYYKTASLISNSCKAVALLAGQTTEVA.TLAFEYGRNLGLAFQLIDDVLDFTGTSA...
........................................................................
................................................
>B9GV66_POPTR/1-314
MKF...................................ASS...............................
........................................................NLKQTNQAQEV.....
...PSLAFQFKEYMLTKLKQVNEALEEAVPLQ.......H.PIKIHEAMRYSLLGN..G......KRMCPIL
CIASCE.LVGGDEELAMP.....................LACALEMVHAMSLIHDDLPCMDNDDLRRGKP.T
NHKVFGECIAILAGDALLSL.AFEHIA.SKTKN..VS....PDCVVRAIAELGSAIGSRGVVAG........
.......................................................QIVDIDSEG...K..EV
SMK.....TLEYIHVHKTAKLLEASAVCGAIMGGADDASI.ERLRKYARSIGLLYQVVDDILDATKSSEELG
KT.AGKD........LASNKATYPKLM.................................GIDEA.KKFAAE
LVEQAKKEIASF.DS.....AKA.VPLFHLADYIAR.........RQS
>B9GV67_POPTR/1-287
........................................................................
........................................................................
.............MIQKGNQVNKALDEAVPLQ.......H.PRKIHEAMRYSLLAG..G......KRVRPIL
CIASCE.LVGGDEELAMP.....................TACALEMIHTMSLIHDDLPCMDNDDLRRGMP.T
SHKVFGEDTAVLAGDALLAL.AFEHVA.RNTKN..VS....SDRVVQALAELGSAVGSKGLVAG........
.......................................................QVVDIESEG...K..EV
SLS.....TLEYIHVHKTAKLLEAAVVCGAIMGGADATSV.ERLRKYARSIGLLFQVVDDILDMTKSSEELG
KT.AGKD........LTSDKATYPKLI.................................GIDEA.KKFAAQ
LTDQANQELGFY.DP.....VKA.APLYHLASYIAS.........RQN
>B9H1M5_POPTR/1-258
M.......................................................................
...VVSSLIAIS................SPLTTTIYLPVKSPNLYTKILGKMSKIQCSLSVSSQS.......
...KTAQFDLKTYWTTLIGEINQELDQAVPIQ.......Y.PDKIYEAMRYSVLAK..G.....AKRAPPVM
CVAACE.LFGGNRLAAFP.....................TACALEMVHAASLIHDDLPCMDDDPSRRGQP.S
NHTIYGVDMAILAGDALFPL.GFSHIVSQTPS.DLVP....EPRLLRVIAEIARAVGSRGMAAG........
.......................................................QFLDLEGG.........
.PN.....AVEFVQEKKYGEMGECSAVCGGLLAGATDDEI....RRY.........................
.....................................................................EEQ
VR..............................................
>B9H374_POPTR/1-365
MAF...................................STTISFYDNSLLLKKPING...............
..............LINNQPRTPLGHLKF.......APLKIQATYVASPSFKQSFQSQEVGNKSQKV.....
...SFPAFEFKEYMINKANQVNKALDEAVPLQ.......H.PQKINEAMRYSLLAG..G......KRVRPIL
CIASCE.LVGGDEGLAMP.....................AACALEMIHTMSLIHDDLPCMDNDDLRRGKP.T
SHKIFGEDTAVLAGDALLSL.AFEHVA.RNTKN..VS....SDRVVQAIAELGSTVGSKGLVAG........
.......................................................QIVDIDSEG...K..EV
SLS.....TLEYIHVHKTAKLLEAAVVCGAIMGGADATSV.ERLRKYARSIGLLFQVVDDILDVTKSSEELG
KT.AGKD........LASDKATYPKLM.................................GIDEA.KKFAAQ
LVDEANQGLAFF.DH.....VKA.APLYHFANYIAT.........RQN
>B9HEN2_POPTR/1-365
MTS...................................V..NLGSWFQ.TSIINKDTGPR............
..SIPISNFL....SPGSKSLQIPSV..HQKQRKPMSSICAVLAKEE.TL........QEDQRK........
.....PTFDFKSYMLQKANSVNKALDAAVSLK.......E.PAKIHESMRYSLLAG..G......KRVRPVL
CLAACD.LVGGSESMALP.....................AACAVEMIHTMSLMHDDLPCMDNDDLRRGKP.T
NHIVFGEDVAVLAGDALLSF.AFEHIA.VSTIH..VS....PLRIVRAIGELAKAIGAEGLVAG........
.......................................................QVVDICSEG..LS..EV
GLE.....QLEFIHVHKTAKLLEGAVVLGAILGGGTDEEV.EKLRTYARSIGLLFQVVDDILDVTKSSQELG
KT.AGKD........LVADKVTYPRLM.................................GIEKS.REFAER
LLNEAKDMLAGF.NQ.....EKA.APLIALANYIAY.........RQN
>B9HR16_POPTR/1-314
M.......................................................................
.................................................SPIQC...SLSVSTHS.......
...KTPQFDLKTYWTTLILEINQKLDQAVPIQ.......Y.PDKIYEAMRYSVLAK..G.....AKRAPPVM
CVAACE.LFGGNRHAAFP.....................TACALEMVHSASLIHDDLPCMDDDPSRRGQP.S
NHKIYGVDMAILAGDALFPL.GFRHIVSHTPS.DLVP....EPRLLSVIAEIARAVGSTGMAAG........
.......................................................QFLDLEGG.........
.PN.....SVEFVQEKKFGEMGECSAVCGGLLAGAKDDEI.QRLRRYGRAVGVLYQVVDDILEAKTMKSKVD
ED.KKKR...........KGKSYVALY.................................GVEKA.IEVAEE
LRAKAKEELDGFEKY.....GESVLPLYSFVDYAADRGFSFGES..S.
>B9IE75_POPTR/1-236
........................................................................
........................................................................
...........SYWTSVNDEIDAHLKQAIPIR.......P.PLSVFEPMHHLTFAA..P......RTTAPAL
CIAACE.LVGGNRDQAMA.....................AASALRLMHAAALTHEHILSTGN...RARIGHS
....FGSNIELLTGDGMVPF.GLELLAKSDDLT.QNN....SERILRVIIEITQAMGSQGMALG........
.......................................................QYNQFQHGQ......SD
........YIDHVCKKKEGELHSCAGAVGAILGGGTEEEI.EKLRRYGLYVGLMQGVLS....NWVERKEEV
SM................................................................EKVLNE
LENLALKELEGF....................................
>B9MXS6_POPTR/1-366
MTS...................................V..NLGPWVQITSIINKKTRSR............
..SRPMSNFL....SPGLKTLQIAST..HQRQRKPMSSICAVLTEEE.TL........QEDQHK........
.....PTFDFKSYMIQKANSVNKALDTAVTLK.......E.PAKIHESMRYSLLAG..G......KRVRPVL
CLAACE.LVGGSESMAMP.....................AACAVEMIHTMSLIHDDLPCMDNDDLRRGKS.T
NHIVFGEDVAVLAGDALLAF.AFEHIA.VSTLN..VS....PLRIVRAVGELAKVIGAEGLVAG........
.......................................................QVVDICSEG..LS..EV
GLE.....QLEFIHIHKTAKLLEGAVVLGAILGGGTDEEV.EKLRRYARSIGLLFQVVDDILDVTKSSQELG
KT.AGKD........LVADKVTYPKLM.................................GIEKS.REFAEK
LLNEARELLAGF.DQ.....EKA.APLIALANYIAY.........RQN
>B9PBF6_POPTR/1-254
........................................................................
........................................................................
.......................ALSQWVGVD.......A.PAGLGEAMRYAVLDG..G......KRLRPLL
VWAAAE.AVDGLQPAAVR.....................AGCAVELIHAYSLVHDDMPCMDNDVLRRGKP.T
VHVQFGEASALLAGDALQAL.AFELLVPEPDQTGSMP....DALQARLCRLLGRAAGAQGMAGG........
.......................................................QAIDLASVGL.....QL
SEA.....QLREMHRLKTGALLHASVLMGAACKEGVDAQAWQALSDYGQALGVAFQVVDDILDVVADSATLG
KT.AGKD........AANDKPTYVSLL.................................GLDQA.RAHADE
LCALA...........................................
>B9SGH7_RICCO/1-369
MSS...................................V..NLGSWVHTSSIFNQASRSR............
..SKSFS.......SNPLKGLQIPVL..CSKSRKPISFIAAIITKEEKTL........QEEQDNFNS.....
...RPPTFDFKSYMLQKAASINQALDAAVPIR.......E.PTKIHESMRYSLLAG..G......KRVRPAL
CLAACE.LVGGNESMAMP.....................AACAVEMIHTMSLIHDDLPCMDNDDLRRGKP.T
NHIVFGEDVAVLAGDALLAL.AFEHIA.IATLN..VS....PARIVRAVGELAKAIGAEGLVAG........
.......................................................QVVDICSEG..LS..EV
GLE.....KLEFIHVHKTAKLLEGAVVLGAIMGGGTDEEV.EKLRKYARDIGLLFQVVDDILDVTKSSQELG
KT.AGKD........LVADKVTYPKLM.................................GIDKS.REFAEK
LNKEAQEQLAGF.DP.....EKA.APLIALANYIAY.........RQN
>B9SUY3_RICCO/1-345
M.......................................................................
...IFFSSVSSS................PAPALYLPRKTPNVHHLSKLGIRIQCCSPTVSVSSQS.......
...KSTQFDLKTYWTTLIAEINQKLDQAIPVQ.......F.PEQIYEAMRYSALAK..G.....AKRAPPVM
CVAACE.LFGGNRLAAFP.....................TACALEMVHTASLIHDDLPCMDDDPSRRGQP.S
NHTIYGVDMAILAGDALFPL.GYRHIVSHTPT.GLVP....EPRLLRVIAEIARAVGSTGMAAG........
.......................................................QFLDLEGG.........
.PS.....FVEFAQEKKYGEMSECSAVCGGLLAGAEDDEI.QRLRRYGRAVGVLYQVIDDVLEAKAM.NKEN
EE..KRR...........NGKSYVSLY.................................GIEKA.MEVAEE
LRTQAKKELDGFAKY.....GDSVMPLYSFVDYAADRGFTIGEL..S.
>B9SVW8_RICCO/1-417
ML......................................................................
.....LSRGLSRISRNGYRHCFLSRGLDRPFLLSNTSHYLGRSTPKVLNHRETYSWSLSTLYGFKQQIHHQS
SSLIEDQLDPFSLVADELSLLANKLRSMVVAE.........VPKLASAAEYFFKMGVEG......KRFRPTV
LLLM.....ATALNVHIPEPTPTGVGDVVATELRARQQSIAEITEMIHVASLLHDDV..LDDADTRRGIG.S
LNFVMGNKVAVLAGDFLLSR.ACVALA..............SLKNTEVVSLLATVV..EHLVTG........
.......................................................ETMQMTSTSEQ....RC
SME.....YYMQKTYYKTASLISNSCKAIALLAGQTAEVA.MLAFEYGKNLGLAFQLIDDVLDFTGTSASLG
KG.SLSD........IRHGIVTAPILFAMEEFPQLRAVVDRGFDKPGNVDIALEYLGKSRGIQRT.RELAAK
HANLAAAAIDSLPETDDEEVRKSRRALVDLTQRVIT.........RNK
>B9SYX2_RICCO/1-372
MAF...................................SATIPSCETSLLLKKSSFN...............
..............GLKNHSKVPLANLKFLVPAKTKLTATATRVMVVSNSSAAAAAQEPIKIIAPKI.....
...PLPAFPFEEYMATKAKHVNKALDEAIPLQ.......N.PVKIHDAMRYSLLAG..G......KRVRPVL
CIAACE.LVGGDEATAMP.....................AACAMEMIHTMSLIHDDLPCMDNDDLRRGKP.T
NHKMFGEETAILAGDALLSF.SFEHVA.RSTKN..VS....PDRVVRAIAELGSAVGSEGLVAG........
.......................................................QIVDIDSEG...K..DV
SVS.....DLEYIHIHKTAKLLEASVVCGAILGGADDESV.ERVRKYARCIGLLFQVVDDILDVTKSSEELG
KT.AGKD........LITDKATYPKLM.................................GIDEA.RKLAAK
LVDQANQELAYF.DS.....AKA.APLYHFANYIAS.........RQN
>C0PQN3_PICSI/1-369
M.......................................................................
...SISSSATLALPRFHVRRNSFFAHGHAQPKLKLKLKRDGEGIGMGRATTSSGKAPPLRCSSPSYVTDTPK
GEGEAEGFDLRRYWNSVRKEMEAELEKSVPLR.......Y.PEKIHVSMRYSVLAE..K.....AKRGPPMM
CIAACE.AVGGSKQQALP.....................TACALEMVHTASLIHDDLPCMDDDPIRRGQP.S
NHTVFGVDMAVLAGDALFPL.GFEYIVSSTSD...VP....PDRIVKVIAQIAKTVGSQGMVVG........
.......................................................QYMDLGSTGNN....KF
DPS.....LVEFIHERKFGIMAECSAVTGGIIGGATDEEV.ERLRNYGRSVGVLYQIADDILEEEAL..LEG
NG.VIRK...........NKTSYPRAY.................................GLEKA.REIAET
LRSNAKMELSGFDRG.......KSAPLYSFVDYAIDRSFDV.......
>C0PR55_PICSI/1-382
MAY...................................SGMAAMAYRGIPATCHNLQ.......SVKRVPI.
.....QFKHFP...TSLGVSNSDQPG.LRGDSKMKLSSYRDAASSCRSSNTIVQLLDLS..EEVKTV.....
.....VEFDFNKYMHAKAISVNQALDRAVPLR.......F.PQKLHESMRYSILSG..G......KRVRPVL
CIAACE.LVGGTEELAMP.....................IACAIEMIHVMTLLHDDMPCLDNDDIRRGKP.T
NHKVFGEGTALIAGVALLSV.AFEHIAVSTSKT..VG....NDRILRMVSELGRTTGSQGIMGG........
.......................................................QFLDLVSEG..DA..SV
NLQ.....TLQWIHAHKTAVLLESSVVCGAIIGGASEDEI.ERIRRYASCVGILFQVVDDILDVTKSSEELG
KT.AGKD........LMSDKATYPKLM.................................GLEKS.KQFSIE
LLDRAKKELSYF.DP.....AKT.APLLALADYIAF.........RQK
>C0PRU8_PICSI/1-382
MAY...................................SGMAASYH.GLHF....MTIAT.QECSLKRGSI.
..PSRRFHGVP...TSLWSSN....G.FQGHLKRQLSAYTFLVSSSRCSSTIAQLANLR..EEVKE......
...V.IKFDFKEYLLSKAMAVNEALDRAVQLR.......Y.PEKIHEAMRYSLLAG..G......KRVRPVL
CIAACE.LVGGTEKLAMP.....................TACAMEMIHTMSLIHDDLPCMDNDDFRRGKP.T
NHKVFGEGTAVLAGDALLSF.AFEHIAVSTSKS..VG....SDRILRVVSELGRTIGSQGLVGG........
.......................................................QVADITSEG..NA..SV
DLD.....TLEWIHIHKTAVLLECSVVCGAIISGASENEI.ERVKRYARSVGLLFQVVDDILDVTKSSKELG
KT.AGKD........LISDKATYPKLM.................................GLEKA.KQFAVE
LLDRAKENLSCF.DP.....MKA.APLLGLADYIAF.........RQN
>C0PT16_PICSI/1-383
MAY...................................SSMAPSCH.CLHF....MNIVS.QECNLKRVSI.
..QSRRFRGLS...TSLWSSG....G.FQGHLKRELSAYRHLVSSLRCSNTNAQLANLS..EQVKEK.....
...V.TEFDFKEYMRSKAMSVNEALDRAVPLR.......Y.PEKIHEAMRYSLLAG..G......KRVRPIL
CIAACE.LVGGSEELAMP.....................TACAMEIIHTMSLIHDDLPPMDNDDLRRGKP.T
NHKVFGEGTAVLAGDALLSF.AFEHIAVSTSKT..VE....SDRVLRVVSELGRAIGSEGVAGG........
.......................................................QVADITSQG..NP..SV
GLE.....TLEWIHIHKTAVLLECSVASGAIIGGASDDEI.ERVRKYARCVGLLFQVVDDILDVTKSSEELG
KT.AAKD........LLSDKATYPKLM.................................GLEKA.KEFADE
LLGKAKEELSFF.NP.....TKA.APLLGLADYIAQ.........RQN
>C1KH04_ELAUM/1-365
MSC...................................V..NLCTWVQAGTSRSRSSPFK............
..L...........LHPLKSHGFSFQ..FSKSQRPISSSFFTVSAVLTKQ........ETVKEEEGE.....
...EKPTFNFKAYMIEKGHSVNQALDSAVALK.......E.PEKIHEAMRYSLLAG..G......KRVRPVL
CLAACE.LVGGHESMAMP.....................AACAVEMIHTMSLIHDDLPCMDNDDLRRGKP.T
NHKVFGEEVAVLAGDALLAF.AFEHIA.VSTVG..VS....TARIVRSIGELAKSIGSEGLVAG........
.......................................................QVVDICSEG..LS..DV
GLE.....QLEFIHVHKTAALLEASVVLGAILGGGSDIEI.EKLRMFARYIGLLFQVVDDILDVTKSSQELG
KT.AGKD........LVADKVTYPKLM.................................GIEKS.REFADK
LNKDAQDMLSGF.DP.....EKA.APLIALANYIAH.........RQN
>C4NAM8_HUMLU/1-369
MSS...................................V..NL.TWVQTCSMFNQAGRSR............
..SSTFNLLH....YHPLKKVPFSFQ..TPKQRRPTSSFSSI..SAVLTE........QEAVTEDEE.....
...QKSTFNFKSYMVQKANSVNQALDAAVLLR.......E.PQMIHEAMRYSLLAG..G......KRVRPVL
CLSACE.LVGGDESVAMP.....................AACAVEMIHTMSLIHDDLPCMDNDDLRRGKP.T
NHKVFGEDVAVLAGDALLAY.AFEHVA.VSTVG..VP....AARIIRAIGELAKSIGSEGLVAG........
.......................................................QVVDIDSEG..LA..NV
GLE.....QLEFIHLHKTAALLEASVVLGAILGGGTDEQV.EELRSFARCIGLLFQAVDDILDVTKSSQELG
KT.AGKD........LVADKATYPRLM.................................GIEKS.REFAEK
LNREAQEHLGGF.DP.....QKA.APLIALANYIAY.........RQN
>C5G5X3_MAIZE/1-367
MAM...................................SFHFHPLAASRVHFSPL.PF..............
..AAAAGAPSP....SSSVAIAA.HHQHGRRRFSAIVATA......AAAS................A.....
...ATTEFDFKAYMGERAVAVNRALDAAVPAG.......EPPAALHDAMRYALLAG..G......KRVRPAL
CLAACA.VVGGPEPWAMP.....................AAAAVEMVHTMSLVHDDLPCMDDDDLRRGKP.T
CHVVYGEPIAVLAGDALLSL.SFHHMASVGSYPPDVDPEKHPARVVRAIGELARCIGSEGLVAG........
.......................................................QVVDLEMTG.TSE..TV
PLE.....RLEYIHLHKTAALLEASVVIGAIIGGGTDEQI.ERLRKYARSIGLLFQVVDDILDVTKSSEELG
KT.AGKD........LASDKTTYPKLL.................................GLEKS.REFAEE
LLSDAVEQLACF.DK.....EKA.APLLHLANYIAH.........RQN
>C5G5X4_MAIZE/1-361
MA.....................................FHFHPLVASRVHFSPL.PF..............
..AAATGAPSP....SSSVAIAAHYHHHGRRRFSAIVAT...........................A.....
...TTTEFNFKAYMEERAVAVNRALDAAIPAG.......GLPAALHDAMRYALLAG..G......KRVRPAL
CLAACA.VVGGPESWAMP.....................AAAAVEMVHTMSLVHDDLPCMDDDDLRRGKP.T
CHVVYGEPIAVLAGDALLSL.SFHHMASVGSYPPAVDPEKHPARVVRAIGELARCIGSEGLVAG........
.......................................................QVVDLEMTG.TSQ..TV
PLE.....LLEYIHLHKTAALLEASVVIGAIIGGGTDEQI.EALRKYARSIGLLFQVVDDILDVTKSSEELG
KT.AGKD........LASDKTTYPKLL.................................GLAKS.REFAEK
LVSDATEQLACF.DE.....EKA.APLLHLANYIAH.........RQN
>C5G5X5_MAIZE/1-363
MNK.....................................................................
.LA.SCFLQHGAPHTQIF..KSYHV..QRSPSLQLLE...........NRSVSMTRHRAADRAARGTIVDVA
VDSG.TSFDFESYLSAKARAVHDALDLTLQGL.......RCPEVLSESMRYSVLAG..G......KRLRPVL
AIAACE.LVGGTAAAAVP.....................VACAVEMIHTASLIHDDMPCMDDDALRRGRP.S
NHVAFGEPTALLAGDALLAL.AFEHVA.RGSAGAGVP....ADRALRAVVELGSVAGVGGIAAG........
.......................................................QVADMASEGAPSG..SV
SLG.....ALEYIHVHKTARLVEAAAVSGAVVGGGGDGEV.ERVRRYAHFLGLLGQVVDDVLDVTGTSEQLG
KT.AGKD........VAAGKATYPRLM.................................GLKGA.RAYMGE
LLAKAEAELDGL.DA.....ART.APLRHLARFMAH.........RQH
>C5XCF6_SORBI/1-371
MAM...................................AFHFHPLAATRVHLSPL.PFAA............
..AAAAGAPSP...SSSSVAIAAPHHHHGRRRFSAVVATA......AASA................A.....
...ATTEFDFKAYMGERAVAVNRALDAAIPAG.......EPPAALHDAMRYALLAG..G......KRVRPAL
CLAACA.VVGGPEAWAMP.....................AAAAVEMVHTMSLVHDDLPCMDDDDLRRGKP.T
CHVVYGEPIAVLAGDALLSL.SFHHMASVGSYPPDVDPEKHPARVVRAIGELARCIGSEGLVAG........
.......................................................QVVDLEMTG.TSE..PV
PLE.....RLEYIHLHKTAALLEASVVIGAIIGGGTDEQI.ERLRKYARSIGLLFQVVDDILDVTKSSEELG
KT.AGKD........LASDKTTYPKLL.................................GLEKS.REFAEK
LLSDAIEQLDCF.DK.....EKA.APLLHLANYIAH.........RQN
>C5XFQ4_SORBI/1-364
MNK.....................................................................
.LASSCFLQHGAPSSQSFKLKPCHV..QRSPSLQLFD...........RRSVSMPR.RAADHAARATTVDVA
VVTGTTTFDIERYLSANARTVHDALDLALQGL.......GCPEVLRESMRYSVLAG..G......KRLRPAL
AIAACE.LVGGPAAAAVP.....................VACAVEMMHTASLIHDDMPCMDDDPLRRGRP.S
NHVAFGEPTALLSGDALLAL.AFEHVA.RASAGAGVP....ADRALRAVLELGSAAGVGGIAAG........
.......................................................QVADMASQGASSG....
SLA.....ALEYIHVHKTARLVEAAAVSGAVVGGGGDGEV.ERVRRYAHFLGLLLQVVDDVLDVTATSEQLG
KT.AGKD........AAAGKATYPRLM.................................GMEGA.RAYMGE
LLAKAEAELDGF.DA.....ARA.VPLLHLARFMAY.........RQH
>C6T7T0_SOYBN/1-342
M.......................................................................
...APFAFATLP................SSHICRLPKPTNLKFRVR...CSTAASSPS.SVSTRS.......
...KAAGFDLKTYCANLMVQINQKLDEAIPVQ.......F.PPQIYEAMRYSVLAK..G.....AKRAPPVM
CISACE.LFGGSRLAAFP.....................TACALEMVHAASLIHDDLPCMDDSPSRRGQP.S
NHTIYGVDMAILAGDALFPL.GFRHIVSQTPS.DLVP....ESHLLRVIAEIARSVGSTGMAAG........
.......................................................QFLDLEGG.........
.PN.....AVGFIQEKKFGEMGESSAVCGGFLAGAEDDEI.ERLRRYGRAVGVLYAVVDDIIEERLK.VEGD
GN..RKN...........KGKSYAEVY.................................GVEKA.IEKAEE
LRAKAKEELDGFEKH.....GERVLPLYSFVDYAFDRSFSVDDA..SG
>O81099_HELAN/1-356
MRP...................................M..SLVHSC........SIFTG............
..SSFIKTTPI...NNK...........PTFKIHQRPTIRST.ISAAIVE........EEVVELQQK.....
...PKPTFNFNAYMLGKGNSVHKALDESIMIK.......N.PPTIHEAMRYSLLAG..G......KRVRPIL
CIAACE.LVGGEEATAMP.....................AACAVEMIHTMSLIHDDLPCMDNDDFRRGKP.T
NHKVYGEDVAVLAGDSLLAF.AFEYVS.SRTEG..AS....PARVLAAIGELAKSIGTEGLVAG........
.......................................................QVVDIASTG..GQ..DI
GLD.....QLEFIHIHKTAALLEASVVLGAILGGGSDAQV.EKLRTFARCIGLLFQVVDDILDVTKSSEELG
KT.AGKD........LLVDKTTYPKLL.................................GLDKS.RQFAEE
LLAEAKQQLEEF.ES.....QAAVAPLLALAEYIAY.........RQN
>Q00Y25_OSTTA/1-345
MRS...................................TARAP.............................
..............SARVVARRAIGGRRGTDARRARTEASAPATSGASST................S.....
...ADSEREFNAYIKGVNAKIERALDASVPVH.......Y.PERLSESMRYSLLAG..G......KRIRPAL
CLAACE.LVGGDMETAMP.....................TACALEMIHTMSLIHDDLPSMDNDDFRRGKP.T
NHKVYGEEMAILAGDALLSH.AFEYIG.RETKG..AS....AEKVLRVIVDVGKCVGSEGLVGG........
.......................................................QVVDIMSEGAGPE..NV
TVD.....TLKYIHAHKTGALLEVSVTAGAILGGASEEQI.GKLERYAQNIGLAFQVVDDILDCTASSEELG
KT.AGKD........VAVGKTTYPSLV.................................GMEES.KRIAAD
LISKAKAELEGF.DP.....VKV.RPLIGLADYIQN.........RKN
>Q0H8U3_SOLLC/1-206
MSL................................................................STTIT
TWGYTHHPFSDVGNKG..RSRFRSPGFM.........PHLKMKFFTNPSSLSVSALLTKEQ..ESKS.....
...KKQAMEFKEYVLEKAVSVNKALESAVSIK.......E.PVMIHESMRYSLLAG..G......KRIRPML
CIAACE.LVGGVESTAMP.....................AACAVEMIHTMSLIHDDLPCMDNDDLRRGKP.T
NHKIYGEDVAVLAGDALLAL.AFEHIA.THTKG..VS....SDRIVRVIG......................
........................................................................
........................................................................
........................................................................
................................................
>Q1A7S9_SOLLC/1-363
MRS...................................M..NLVDSWGQACLVINQSLPY............
..NSFNGLMKI...NSK...........NRKILKQSLSYRTF.SSLTVSA........IATNEKVVM.....
...EKEEFNFKVYVAEKAICVNKALDEAIMVK.......D.PPKIHEAMRYSLLAG..G......KRVRPML
CLAACE.LVGGNQGNAMA.....................AACAVEMIHTMSLIHDDLPCMDDDDLRRGKP.T
NHKVYGEDVAVLAGDALLAF.AFEYLA.TATTG..VP....PSRILVAVAELAKSVGTEGLVAG........
.......................................................QVADLACTG..NP..NV
GLE.....MLEFIHIHKTAALLEASVVIGAILGGGADEEV.DKLRRFAQCIGLLFQVVDDILDVTKSSSELG
KT.AGKD........LAVDKTTYPKLL.................................GLEKA.KEFAAE
LNGEAKQQLAAF.DS.....HKA.APLIALADYIAN.........RQN
>Q1A7T0_SOLLC/1-365
MAF...................................LATISGLDNLFLSNTPNNN...............
..............FAFSRKLPPSQSYSF.......LHKKIHASDVANSFQTFQVKERDVSSKAEKF.....
...ILPEFEFQEYMVTKAIKVNKALDEAIPMQ.......E.PIKVHEAMRYSLLAG..G......KRVRPIL
CMASCE.VVGGDESLAIP.....................AACAVEMIHTMSLVHDDLPCMDNDDLRRGKP.T
NHKIFGENTAVLAGDALLSL.AFEHVA.TKTQN..VP....PQRVVQAIGELGSAVGSEGLVAG........
.......................................................QIVDLASEG...K..QV
SLT.....ELEYIHHHKTSKLLEAAVVCGAIMGGGNEVDV.ERMRSYARCIGLLFQVVDDILDVTKSSDELG
KT.AGKD........LITDKATYPKLM.................................GLEKA.RQYAGE
LMAKAMNELSYF.DY.....AKA.APLYHIASYIAN.........RQN
>Q1W682_STERE/1-361
MAL...................................V..NPTALFYGTSIRTRPTNLL............
..NPTQK..............LRPVS..SSSLPSFSSVSAILTEKHQSNP........SENNNLQTH.....
...LETPFNFDSYMLEKVNMVNEALDASVPLK.......D.PIKIHESMRYSLLAG..G......KRIRPMM
CIAACE.IVGGNILNAMP.....................AACAVEMIHTMSLVHDDLPCMDNDDFRRGKP.I
SHKVYGEEMAVLTGDALLSL.SFEHIA.TATKG..VS....KDRIVRAIGELARSVGSEGLVAG........
.......................................................QVVDILSEG...A..DV
GLD.....HLEYIHIHKTAMLLESSVVIGAIMGGGSDQQI.EKLRKFARSIGLLFQVVDDILDVTKSTEELG
KT.AGKD........LLTDKTTYPKLL.................................GIEKS.REFAEK
LNKEAQEQLSGF.DR.....RKA.APLIALANYNAY.........RQN
>Q1ZZ94_ZINOF/1-112
VF......................................................................
........................................................................
........................................................................
..................................................................RG....
........................................................................
........................................................................
........................SVVLGAIVGGASDDQI.ERLRKYARSIGLLFQVVDDILDVTKSSEELG
KT.AGKD........LASDKTTYPKLL.................................GLDES.KEFAVK
LLKAATEQLAGF.DP.....IKA.APLLHLANYIAY.........RQK
>Q2HXJ9_CHRMO/1-345
MIL...................................I..NPTSLFYGASLKPRSTSFI............
..YQTRK..............SQSVS...........ISALLTKEQQS...............KHTQ.....
...LESEFDFKSYMVQKANTVNQALDDAVPIR.......E.PKKIHESMRYSLLAG..G......KRVRPIL
CLASCE.LVGGDQISAMP.....................AACAVEMIHTMSLMHDDLPCMDNDDFRRGKP.T
NHIVYGEEIAVLAGDALLSF.AFEHVA.TATKD..VS....AERIVRAIGELAKCIGSEGLVAG........
.......................................................QVVDICSEG...A..DV
GLE.....HLEFIHLHKTAALLEGSVVLGAIMGGGSDVEV.ERLRKFVRSIGLLFQVVDDILDVTKSSEELG
KT.AGKD........LVADKTTYPKLL.................................GIEKS.REFAEK
LNKEAQEQLKEF.DI.....RKA.APLIALANYIAY.........RDN
>Q2I3E7_STERE/1-147
........................................................................
........................................................................
........................................................................
.............................................MIHTMSLVHDDLPCVDNDDFRRGKP.T
SHKVYGEEMAVLTGDALLSL.SFEHIA.TATKG..VS....KDRIVRVIGELARSVGSEGLVAG........
.......................................................QVVDILSEG...A..DV
GLD.....HLEYIHIHKTAMLLESSVVIGAIMGGGSDQQI.EKLRKFARSIGLLFQVVD.............
........................................................................
................................................
>Q2VEY2_DAUCA/1-367
MAF...................................IQTNTAHENSLLSKNLLFD...............
..............HLKNTGKTPSSYCTR......HHPMKIQGANAVNSTLVQSVNVQELLTNPRVT.....
...PGPEFHFEGYMKTSGKKINKALDEAVPVQ.......K.PAIIHEAMRYSLLAG..G......KRVRPVL
CIASCE.LVGGLESWAMP.....................MACALEMIHTMSLIHDDLPCMDNDDLRRGKP.T
NHKVYGEETAILAGDALLSL.AFEHVA.DATDM..VT....PGRVVRAIAELGSAVGSQGLVAG........
.......................................................QIMDICNQG...K..DV
DLN.....DLEYIHVHKTSKLLEASVVCGAILGGGNVIEV.ERLRKYARCIGLLFQVVDDILDVTKSSAELG
KT.AGKD........LVTDKTTYPKLM.................................GLERA.KRFATE
LVAQAEEELSYFGSS.....TRV.APLYHLAKYIAY.........RHN
>Q2VEY3_DAUCA/1-365
MAS...................................VMNLSITHFCSSHLKQKSPSN.............
..............KLVFHGLNSNP.FLKSKPPQNVIPYSSMSISSFHTT.........KIAMDSSP.....
...KPPTFDFKSYMLEKAISVNKALDASVSLQ.......E.PVKIHESMRYSLLAG..G......KRVRPIL
SIAACE.LFGGHEAVAMP.....................SACAVEMIHTMSLMHDDLPFMDNDDLRRGKP.T
NHKVYGESVAVLAGDAMLAL.AFHLVA.TETSG..VS....SSQVVRVIVELAKAIGAEGLVAG........
.......................................................QIVDVCSEG..DP..NL
GLK.....DLEFIHRSKTAALLEGSVVMGAILGGANDEEV.EKVRKYARCIGLLFQVVDDILDVTKSSKELG
KT.AGKD........LVADKTTYPKLI.................................GIEKS.REFSDE
LKREAVDQLAGF.NS.....DKA.APLIAMANYIAN.........RDN
>Q3HRT4_CARPA/1-214
........................................................................
........................................................................
........................................................................
............................................EMMHTMSLIHDDLPCMDNDDLRRGKP.T
NHKVFGEDVAVLAGDALLSF.SFEHLA.VATVG..VD....PSRIVRAIKELAKSIGTEGLVAG........
.......................................................QVVDICSEG..MT..DV
GLE.....HLEFIHVHKTAALLEAAVVLGAILGGGTDEEI.EKLRKFARYIGLLFQVVDDILDVTKSSQELG
KT.AGKD........LVAEKVTYPKLM.................................GIEKS.RELAEK
LNKDAQEQLRDF.DE.....EKA.APLMAL..................
>Q42866_LUPAL/1-316
M.......................................................................
..........................................LTKEDTVK........DKEEEEEEE.....
...EKPRFNFNLYMVEKSRSVNQALNDAVSLR.......E.PHKIHEAMRYSLLAG..G......KRVRPVL
CIAACE.VVGGNESTAMA.....................AACSIEMIHTMSLIHDDLPCMDNDDLRRGKP.T
NHKVFGENIAVLAGDALLAF.AFEHIA.VSTSG..VS....PERIIGAIGELAKSIGTEGLVAG........
.......................................................QVVDINSEG..LC..DI
GLE.....KLEFIHLHKTAALLEGSVVVGAILGGGCNEEV.EKLRMFARYIGLMFQVVDDVLDVTKSSKELG
KT.AGKD........LVADKVTYPKLL.................................GIEKS.NEFAQK
LNRDAQEQLSGF.DP.....VKV.APLIALANYIAY.........SPN
>Q4VY92_ANDPA/1-140
........................................................................
........................................................................
........................................................................
................................................................LRRGRP.T
NHKVFGEDTAVLAGDALLSL.AFNHVA.EKTKN..VE....HCRVVRAIAELALAIGSEGLVAG........
.......................................................QIVDLDSEG...E..KI
SLN.....ELEYIHVHKTSMLLEAAAVCGGILGGGESTEV.ESLRKYARCIGLLFQVVDDILDVTKSSEQL.
........................................................................
................................................
>Q4VY93_ANDPA/1-141
........................................................................
........................................................................
........................................................................
................................................................LRRGKP.T
NHKVYGEDVAVLAGDALLAF.AFEHLA.TATED..VP....TNMVVSAIGELSRCIGAEGLVAG........
.......................................................QVVDICSEG..IS..EV
GLE.....LLEFIHLHKTAALLEGSVVLGAILGGATESEV.ERLRKFARCIGLLFQVVDDILDVTKCSEEL.
........................................................................
................................................
>Q5IWW4_PROWI/1-195
TLH.....................................................................
..QNLRPQLPMGFSTMPAVSAPCLRAFTHGPRYMPGRPPRSSRNHLQSPRGTAEVSSPPSSANRVH......
...PLSVFDFRVYMSQRAALVDAALDVAAPLQ.......Y.PERLHSAMRYSLLGG..G......KRVRPAL
CLAACE.LVGGCLEVAMP.....................AACAVEMIHTMSLIHDDLPAMDDDDVRRGQP.A
NHRAFGEDIAILAGDALLAL.AFEHVA.............................................
........................................................................
........................................................................
........................................................................
................................................
>Q64KQ5_GINBI/1-391
MAA...................................SAMTASYQ.SLHFCLQSKNMAS.PECILKSFSL.
..PCSRFNGAS...TSLGASNGQYMG.FRGHLRKGLLSSRGVMSSG.SLNTVAQLVSEA..ETVKEK.....
...KDFEFDFKKYMYSKAISVNEALDKAVPTH.......Y.PEKIHESMRYSLLAG..G......KRVRPTL
CIAACE.LVGGTEDLAMP.....................AACAMEMIHTMTLIHDDLPCMDNDNLRRGKP.T
NHKAFGEDTAVLAGDALLSF.AFEHIARSTSKT..VE....SERVLRVICELGKSMGSEGLVAG........
.......................................................QIVDIASEG..DT..SV
DLK.....TLEYIHLHKTAVLLECSVVSGAIIGGASEEEI.ERTRRYARCVGLLFQVVDDILDVTKTSEELG
KT.AGKD........LISDKATYPKLM.................................GLEKA.KEFAVE
LVNKAKEELSYF.DP.....VKA.APLLGLADYIAF.........RQN
>Q6ET88_ORYSJ/1-342
M.......................................................................
...ALSSFSM..................SLPFAKLPSTSKSTRFLPIRASS..AAAA...............
...ASPSFDLRLYWTSLIADVEAELDAAMPIR.......T.PERIHSAMRYAVLPG..AGNEGTAKRAPPVL
CVAACE.LLGAPREAALP.....................AAVALEMLHAASLVHDDLPCFDAAPTRRGRP.S
THAAYGTDMAVLAGDALFPL.AYTHVIAHTPSPDPVP....HAVLLRVLGELARAVGSTGMAAG........
.......................................................QFLDLAGA..T....AL
GEA.....EVMKVLTKKFGEMAECSAACGAMLGGAGPDEE.AALRRYGRTIGVLYQLVDDIRSASGNG....
....KMR...........SNASVLRAL.................................GMDRA.LGIVEE
LKAQAKMEADRFGDKY....GERVLPLYSFVDYAVERGFELQDAATTP
>Q6QEK0_TAXCH/1-207
........................................................................
........................................................................
........................................................................
.........................................CAMEMIHTMSLIHDDLPRMDNDDFRRGKP.T
NHKVFGEDTAVLAGDALLSF.AFEHIAVATSKT..VP....SDRTLRVISELGKTIGSQGLVGG........
.......................................................QVVDITSEG..DA..NV
DLK.....TLEWIHIHKTAVLLECSVVSGGILGGATEDEI.ARIRRYARCVGLLFQVMDDILDVTKSSEELG
KT.AGKD........LLTDKATYPKLM.................................GLEKA.KEFAAE
LATKAXEXLSSF....................................
>Q6QLU5_CLABR/1-300
........................................................................
....................................................MLLVPLKPNLRHPSFFRRKS
ASPTATMATLSTYWDSINDKIDGHLKAAVPVR.......K.PLSVFEPLHHLTLAA..P......RSSAPAL
CIAACE.LVGGSSSQAMD.....................AAAALHLIHASLSVHKRLYRGGS...GSG....
....FGSNIELLTGDGMLPL.AFELLANSEGAGDESR....SRRILRVIVEISKAAGSEGLLKG........
.......................................................EYNELQLGRLAGFTGGD
WRDAF...WMDHVCGKKEGGLHACAAACGGILGGGTEEEI.EKLRKLGYLVGMIRGIVSVKGGAAGEDEEWM
...................................................................KVVEE
MAETALKLLTGFSGEL....KSKITNICQYEDLFPLI........KSY
>Q6QLV1_ANTMA/1-372
MSL...................................V..NPITTWSTTTTSKSPKNVQ............
..TTTRSRSII...LPHKISLFPSNP..KSKSKTHLRFSISSILTKN.PQ........ESSQKTSKD.....
...PTFTLDFKTYMLEKASSVNKALEQAVLLK.......E.PLKIHESMRYSLLAG..G......KRVRPML
CIAACE.LVGGLESTAMP.....................SACAVEMIHTMSLIHDDLPCMDNDDLRRGKP.T
NHKIYGEDVAVLAGDALLAF.SFEHVA.KSTKG..VS....SDRIVRVIGELAKCIGSEGLVAG........
.......................................................QVVDISSEG..MT..EV
GLE.....HLEFIHVHKTAALLEASVVLGAIVGGADDEDV.EKLRKFARCIGLLFQVVDDILDVTKSSQELG
KT.AGKD........LVADKTTYPKLL.................................GIEKS.REFAEK
LNREAQEQLEGF.DS.....VKA.APLIALANYIAY.........RDN
>Q6V8U0_MALDO/1-84
........................................................................
........................................................................
........................................................................
........................................................................
........................................................................
........................................................................
.............QEKKFGEMSQCSAVCGGLLGGAEDDEL.DRLRRYGRAVGVLYRVVDDILEEKMKGGDDG
DG.EGKK...........KGFSYVKMY.................................GVEKA.MEVAEQ
................................................
>Q7XI92_ORYSJ/1-366
MA......................................AFPPLAASRVRISPLIPA..............
..AAMAG.........TAGAAAASYAQH.RRRFCAIVATAAASPVPAAAA................A.....
...AATGFDFNAYMGEKAAAVNRALDASIPAD.......EPPAALHEAMRYALLAG..G......KRVRPAL
CLAACA.VVGGREAWAMP.....................AAAAVEMVHTMSLVHDDLPCMDDDDLRRGKP.T
CHVVYGEPIAVLTGDALLSL.SFHHMARFDSYPPDIDADKHPARVVRAIGELARCIGSEGLVAG........
.......................................................QVVDLEMTG.STE..TV
PLE.....RLEYIHLHKTAALLEASVVIGAILGGGSDEQI.ESLRMYARSIGLLFQVVDDILDVTKSSEELG
KT.AGKD........LASDKTTYPKLL.................................GLEKS.REFAEK
LLSDAREQLSGF.DQ.....ETA.APLLHLANYIAY.........RQN
>Q8LKJ1_ABIGR/1-387
MAY...................................SGMVRSFQ.GVYF....MAVALDRNRNLKRIDI.
..PSKRFDGVS...TSFVACNGEHLG.LPVNLKKEFLSCIQRASSSRSSNTIVQFANLP..EQGKKV.....
.....VEFDFNKYMLSKAMAVTEALDKAIPHS.......Y.PQKIHESMRYSLLAG..G......KRVRPVL
CIAACE.LVGGREELAMP.....................TACAMEMIHTMSLIHDDLPCMDNDDLRRGKP.T
NHKVFGQDTALLAGDALHAF.AFEHIVAFTSKS..VG....SDGILRAVTELARATGPQGIMGG........
.......................................................QIVDIASER..DA..FV
DLQ.....TLEWIHIHKTAVLFECATVCGAIIGGASGDEI.ERIRRFARYLGLLFQVVDDILDVTKSSEDLG
KT.AGKD........LVSDKATYPKLM.................................GLEKA.KGFSLE
LLNKAKEELSCF.DP.....MKA.APLFGLADYMAL.........RQN
>Q8LKJ2_ABIGR/1-381
MAY...................................SAMATMGYNGMAASCHTLHPTS............
..PLKPFHGAS...TSLEAFNGEHMGLLRGYSKRKLSSYKNPASRS.SNATVAQLLNPP..QKGKKA.....
.....VEFDFNKYMDSKAMTVNEALNKAIPLR.......Y.PQKIYESMRYSLLAG..G......KRVRPVL
CIAACE.LVGGTEELAIP.....................TACAIEMIHTMSLMHDDLPCIDNDDLRRGKP.T
NHKIFGEDTAVTAGNALHSY.AFEHIAVSTSKT..VG....ADRILRMVSELGRATGSEGVMGG........
.......................................................QMVDIASEG..DP..SI
DLQ.....TLEWIHIHKTAMLLECSVVCGAIIGGASEIVI.ERARRYARCVGLLFQVVDDILDVTKSSDELG
KT.AGKD........LISDKATYPKLM.................................GLEKA.KEFSDE
LLNRAKGELSCF.DP.....VKA.APLLGLADYVAF.........RQN
>Q8LKJ3_ABIGR/1-383
MAY...................................SCMAASCH.GLHF....MNIAS.QECNLKRGII.
..PSKRLHGIS...SSLWASN....G.FQGHLERDLSAYRHLVSSSRCLNTIAMLSNLS..EQAKEK.....
...A.TEFDFKEYLHSKAISVNEALERAVPLR.......Y.PEKIHEAMRYSLLAG..G......KRIRPIL
TIAACE.LVGGSEELAMP.....................TACAMEMIHTMSLIHDDLPSMDNDDLRRGKL.T
NHKVFGEGTAVLAGDALLSF.AFEHIAVSTRKT..VA....SHRVLRVVSELGKAIGSQGVAGG........
.......................................................QVADITSEG..DP..SV
GLE.....TLEWIHIHKTAVLLECAVVSGAIIGGASENEI.ERTGRYARCVGLLFQVVDDILDVTRSSEELG
KT.AGKD........LVSDKATYPKLM.................................GLEKA.KEFADE
LLDRAKEELSCF.NP.....AKA.APLLGLADYIAL.........RQN
>Q8W1R9_ABIGR/1-383
MAY...................................SGMATSYH.GLHF....MNIAT.QECNLKRLSI.
..PSRRFHGVS...PSLWASN....G.FQGHLKRELSANSFLVSSSRYSNTIAKFTNLP..EKVKEK.....
...V.IEFDFKEYLRSKAMAVNEALDRAVPLR.......Y.PERIHEAMRYSLLAG..G......KRVRPVL
CISACE.LVGGTEEVAMP.....................TACAMEMIHTMSLIHDDLPCMDNDDFRRGKP.T
NHKVFGEGTAILAGDALLSF.AFEHIAVSTSKS..VG....TDRILRVVSELGRTIGSQGLVGG........
.......................................................QVADITSEG..DA..SV
DLD.....TLEWIHIHKTAVLLECSVMCGAIISGASDNEI.ERIQRYARSVGLLFQVVDDILDVTKSSKELG
KT.AGKD........LISDKATYPKLM.................................GLEKA.KQFASD
LLIRAKEDLSCF.DP.....MKA.APLLGLADYIAF.........RQN
>Q8W432_GENLU/1-367
MVD.....................................................................
...SWVVQSHSVFHTPISLFRSFLGFLCKPMNYNKIGSNLIEKKKLISSFSVASLITKEEEAMGGPK.....
...ASNYFDFKAYLIEKANKVNEALDQAVSVK.......N.PPMIHEAMRYSLLAG..G......KRVRPIL
CIAACE.LVGGEESNSVP.....................AACAVEMIHTMSLIHDDLPCYGQRDLRRGKAHE
TTKSSCEDVAVLAGDSLLAF.SFEYIA.TATKN..VS....PAKNFSRSRRISKSIGTEGLVAG........
.......................................................QVADFVINGENQM...F
GLD.....QLEFIHIHKTAALLEAAVVLGAILGGGNPEEV.EKLRRFARCIGLLFQVVDDILDVTKSSEELG
KT.AGKR........SCGGKTTYPKLM.................................GLDGA.REFADK
LNKDAKNQLSEF.DR.....EKA.APLLALADYIAY.........RQN
>Q94IF0_EUCUL/1-288
........................................................................
........................................................................
.............MLGKADSVNKALEATVLLR.......Y.PIKIHESMRYSILAG..G......KRVRPLL
CIAACE.LVGGQESTAMP.....................AACAVEMIHTMSLMHDDLPCMDNDDLRRGKP.T
NHMVFGEDVAVLAGDSLLAF.AFELIA.TSTTG..VP....ADRIVRVIGELAKSIGSEGLVAG........
.......................................................QVIDICSEG..MT..DV
GLE.....HLEFIHVHKTAALLEGSVVLGAILGGATDPEV.EKLRKFARCIGFLFQVVDDILDVTKSSQELG
KT.AGKD........LVADKTTYPKLI.................................GLEKS.REFAEK
LNREAQDQLAAF.DI.....EKA.APLIALANYIAY.........RNN
>Q9AYN1_EUPTI/1-127
........................................................................
........................................................................
........................................................................
.............................................................NDDLRRGKP.T
NHIVYGEDVAVLAGDALLAF.AFEHIA.VSTLN..VS....PARIVRAIGELAKAIGAEGLVAG........
.......................................................QVVDISSEG..LS..EV
DLE.....RLEFIHIHKTAKLLEGAVVLGAILGGGTDEQV.EKLRKYARGIGLL..................
........................................................................
................................................
>Q9FRW4_SONOL/1-126
........................................................................
........................................................................
........................................................................
.............................................................NDDFRRGKP.T
NHIVYGEDVAVLAGDALLSF.SFEHIAYMATKG..VS....SDRILRAIGELAKCIGSEGLVAG........
.......................................................QVVDICSEG...A..DV
GLD.....HLEFIHLHKTAALLEGSVVLGAIMGGGSDEEI.EKLQNLRDRLGF...................
........................................................................
................................................
>Q9FV47_TARER/1-361
MSL...................................V..NPTSLFYGSPIMTRSPIFL............
..NPTRK..............SQPVS..SFSASNFPQISAILTKEHQSNA........PEDKIKETQ.....
...SKFEFDFKSYMLEKANLVNQALDLAVPLK.......D.PIKIHESMRYSLLAG..G......KRVRPVL
CIAACE.LVGGDGLTAMP.....................AACAVEMIHTMSLMHDDLPCMDNDDFRRGKP.T
NHMVYGEEIAVLGGDAMLSF.AFEHMA.TATKG..VS....SDRILRAIGELAKCIGSEGLVAG........
.......................................................QVVDICSEG...A..DV
GLE.....HLEFIHLHKTAALLEGSVVLGAILGGGSDGEI.EKLRKFARSIGLLFQVVDDILDVTKSSEELG
KT.AGKD........LVSDKTTYPKLL.................................GIEKS.REFAEE
LNKDAQEQLSEF.DP.....RKA.APLIALANYIAY.........RQN
>Q9FXR2_TOBAC/1-127
........................................................................
........................................................................
........................................................................
.............................................................NDDLRRGKP.T
NHKVYGEDVAVLAGDSLLAF.AFEYIA.TATAG..VS....PSRILAAIGELAKSIGTEGLVAG........
.......................................................QVADIACTG..NP..NV
GLD.....TLEFIHIHKTAALLEASVVLGAILGGGTDEEV.EKLRIFARCIGLL..................
........................................................................
................................................
>Q9FXR3_TOBAC/1-127
........................................................................
........................................................................
........................................................................
.............................................................NDDLRRGKP.T
NHKVYGEDVAVLAGDSLLAF.AFEYIA.AATAG..VS....PSRILAAIGELAKSIGTEGLVAG........
.......................................................QVADIACTG..NP..NV
GLD.....TLEFIHIHKTAALLEASVVLGAILGGGTGEEV.EKLRRFARCIGLL..................
........................................................................
................................................
>Q9FXR4_HEVBR/1-126
........................................................................
........................................................................
........................................................................
.............................................................NDDLRRGKP.T
NHKMFGEETAILAGDALLSF.SFEHVA.AATKN..VS....PDRVVRAIAELGSAVGAAGLVAG........
.......................................................QIVDIESEG...K..QV
TLE.....DLEYIHINKTSKLLEAAVVCGAIIGGADDEST.ERVRKYARCIGLL..................
........................................................................
................................................
>Q9FXR7_EUCUL/1-127
........................................................................
........................................................................
........................................................................
.............................................................NDDLRRGKP.T
NHMVFGEDVAVLAGDSLLAF.AFELIA.TSTTG..VP....ADRIVRVIGELAKSIGSEGLVAG........
.......................................................QVIDICSEG..MT..DV
GLE.....HLEFIHVHKTAALLEGSVVLGAILGGATDPEV.EKLRKFARCIGFL..................
........................................................................
................................................
>Q9SBR3_MENPI/1-377
MSA...................................LVNPVAKWPQTIGVKDVHGGRR............
..RRSRSTLFQ...SHPLRTEMPFSLYFSSPLKAPATFSVSAVYTKEGSE........IRDKDPAPS.....
...TSPAFDFDGYMLRKAKSVNKALEAAVQMK.......E.PLKIHESMRYSLLAG..G......KRVRPML
CIAACE.LVGGDESTAMP.....................AACAVEMIHTMSLMHDDLPCMDNDDLRRGKP.T
NHMAFGESVAVLAGDALLSF.AFEHVA.AATKG..AP....PERIVRVLGELAVSIGSEGLVAG........
.......................................................QVVDVCSEG..MA..EV
GLD.....HLEFIHHHKTAALLQGSVVLGAILGGGKEEEV.AKLRKFANCIGLLFQVVDDILDVTKSSKELG
KT.AGKD........LVADKTTYPKLI.................................GVEKS.KEFADR
LNREAQEQLLHF.HP.....HRA.APLIALANYIAY.........RDN
>Q9SST9_SCODU/1-351
MSL...................................V..NPVSTW.........................
..............PNPTRSSVFRPK..PAILNTTHLPISFLFAGKPISA........VLTKEYSHQ.....
...TSSTFDFKKYMLEKASSVNKALESAVSLK.......E.PLKIHESMRYSLLAG..G......KRVRPML
CLAACE.LVGGHPSTAMP.....................AACSIEMIHTMSLMHDDLPCMDNDHLRRGHP.T
NHIVFGEDVAVLAGDALLAY.SFEYLA.TATEG..VL....PERIVRVIAELAKCIRSEGLLAG........
.......................................................QVVDICSEG..VS..EI
GLE.....HLEYIHLHKTAALLEGSVVLGAILGGGNDEEV.ERLRKFARCIGLLFQVVDDILDVTKTSVELG
KT.AGKD........LVADKTTYPKLI.................................GIEKS.REFAEK
LNREAQEQLVGF.DS.....DKA.APLIALANYIAY.........REN
>Q9SXZ5_DAUCA/1-366
MAS...................................VMNLSITHFCSSHLKQKSP.N.............
..............KLVFHGLNSNPNFSKSKPPQNVIPYSSLSISSVQTT.........KIVMDSSP.....
...TPSTFDFKSYMLEKAISVNKALDASVSLQ.......E.PVKIHESMRYSLLAG..G......KRVRPLL
SIAACE.LFGGHEAVAMP.....................SACAVEMIHTMSLMHDDLPFMDNDDLRRGKP.T
NHKVYGESVAVLAGDAMLALAAFHLVA.TETRG..VS....SDQVVRVIVELAKAIGAEGLVAG........
.......................................................QIVDVCSEG..DP..NL
GLE.....DLEFIHRSKTAALLEGSVVMGAILGGANDEEV.EKVRKYARCIGLLFQVVDDILDVTKSSKELG
KT.AGKD........LVADKTTYPKLI.................................GIEKS.REFSDE
LKREAIDQLAGF.NS.....DKT.APLIAMANYIAN.........RDN
>Q9SXZ6_DAUCA/1-367
MAF...................................IQTNTAHENSLLSKNLLFD...............
..............HLKNTGKTPSSYCTR......HHPMKIQGANAVNSTLVQSVNVQELLTNPRVT.....
...PGPEFHFEGYMKTSGKKINKALDEAVPVQ.......K.PAIIHEAMRYSLLAG..G......KRVRPVL
CIASCE.LVGGLESWAMP.....................MACALEMIHTMSLIHDDLPCMDNDDLRRGKP.T
NHKVYGEETAILAGDALLSL.AFEHVA.DATDM..VT....PGRVVRAIAELGSAVGSQGLVAG........
.......................................................QIMDICNQG...K..DV
DLN.....DLEYIHVHKTSKLLEASVVCGAILGGGNVIEV.ERLRKYARCIGLLFQVVDDILDVTKSSAELG
KT.AGKD........LVTDKTTYPKLM.................................GLERA.KRFATE
LVAQAEEELSYFGSS.....ARV.APLYHLAKYIAY.........RQN
>Q9XHX1_ORYSJ/1-376
MHV.....................................................................
.LAQSTAVAKVAASGCLRRSPNPSVTFQRSPSLLLSPAACRRRCRRGCSVSVDVRCSLGAMVTPELNGGDVG
VGVGGGSFDFQRYLSARADAVHDALDRAMP.R.......GFPERLCESMRYSVLAG..G......KRVRPVL
ALAACE.LVGGDAAAATP.....................VACAVEMIHTMSLIHDDMPCMDDDALRRGRP.S
NHVAFGEFTALLAGDALHAL.AFEHVA.RGCGDHGVP....ADRTLRAVAELGSASGTGGVAAG........
.......................................................QVADKESEGLP.....V
SLA.....MLEYIHVHKTARLLEAAAVSGAIVGGGADAEV.ERVRRYARCVGLLFQVVDDVLDMTSTSEQLG
KT.AGKD........VEADKATYPKLL.................................GVDKA.REYAAD
LLAMAEAELDGF.DA.....ERA.APLRHLARFIAY.........RQH
>Q9ZPM3_TAXCA/1-393
MAY...................................TAMAAGTQ.SLQL....RTVASYQECNSMRSCFK
LTPFKSFHGVNFNVPSLGAAN...CE.IMGHLKLGSLPYKQCSVSSKSTKTMAQLVDLAETEKAEGK.....
...D.IEFDFNEYMKSKAVAVDAALDKAIPLE.......Y.PEKIHESMRYSLLAG..G......KRVRPAL
CIAACE.LVGGSQDLAMP.....................TACAMEMIHTMSLIHDDLPCMDNDDFRRGKP.T
NHKVFGEDTAVLAGDALLSF.AFEHIAVATSKT..VP....SDRTLRVISELGKTIGSQGLVGG........
.......................................................QVVDITSEG..DA..NV
DLK.....TLEWIHIHKTAVLLECSVVSGGILGGATEDEI.ARIRRYARCVGLLFQVVDDILDVTKSSEELG
KT.AGKD........LLTDKATYPKLM.................................GLEKA.KEFAAE
LATRAKEELSSF.DQ.....IKA.APLLGLADYIAF.........RQN
