# Supplementary material for: Distinct evolutionary strategies in the GGPPS family from plants
Source: Front Plant Sci. 2014 May 27;5:230. doi: 10.3389/fpls.2014.00230 (PMC4034038; doi:10.3389/fpls.2014.00230)
Supplement: Supplementary Figure 1 — Maximum likelihood consensus tree of the GGPPS homologs from plants. Posterior probabilities are shown. Branch lengths correspond to evolutionary distances. Branch colors represent the major plant lineages: spring green, green algae; orange, mosses; dark green, gymnosperms; and blue, angiosperms. [file DataSheet1.ZIP › SupplementaryTable1.xlsx]

## Sheet: Sheet1
Supplementary Table 1. 119 GGPPS protein sequences used for the phylogenetic tree reconstruction.
UniProt Accession	Organism	Length	Subclass
Q8LKJ1	Abies grandis	387	Sub3
Q8LKJ2	Abies grandis	381	Sub3
Q8LKJ3	Abies grandis	383	Sub3
Q8W1R9	Abies grandis	383	Sub3
Q4VY92	Andrographis paniculata	140	Sub5
Q4VY93	Andrographis paniculata	141	Sub5
Q6QLV1	Antirrhinum majus	372	Sub5
scaffold_700035.1	Arabidopsis lyrata	310	Sub4
scaffold_104646.1	Arabidopsis lyrata	337	Sub5
scaffold_302396.1	Arabidopsis lyrata	356	Sub5
scaffold_304223.1	Arabidopsis lyrata	403	Sub5
scaffold_400366.1	Arabidopsis lyrata	372	Sub5
scaffold_703648.1	Arabidopsis lyrata	189	Sub5
fgenesh2_kg.3__1574	Arabidopsis lyrata	360	Sub5
fgenesh2_kg.3__3466	Arabidopsis lyrata	329	Sub5
fgenesh2_kg.3__3468	Arabidopsis lyrata	372	Sub5
fgenesh2_kg.7__385	Arabidopsis lyrata	379	Sub5
Q39108	Arabidopsis thaliana	326	Sub4
P34802	Arabidopsis thaliana	371	Sub5
O04046	Arabidopsis thaliana	376	Sub5
Q9LUD9	Arabidopsis thaliana	360	Sub5
Q9SLG2	Arabidopsis thaliana	372	Sub5
O22043	Arabidopsis thaliana	336	Sub5
Q9LUE1	Arabidopsis thaliana	360	Sub5
Q9LIA0	Arabidopsis thaliana	357	Sub5
Q9LJY2	Arabidopsis thaliana	344	Sub5
Q9LHR4	Arabidopsis thaliana	360	Sub5
Q9ZU77	Arabidopsis thaliana	347	Sub5
Q9LRR0	Arabidopsis thaliana	284	Sub5
Q3HRT4	Carica papaya	214	Sub5
A8JHU6	Chlamydomonas reinhardtii	345	Sub1
Q2HXJ9	Chrysanthemum morifolium	345	Sub5
Q6QLU5	Clarkia breweri	300	Sub4
Q9SXZ5	Daucus carota	366	Sub5
Q9SXZ6	Daucus carota	367	Sub5
Q2VEY2	Daucus carota subsp. sativus	367	Sub5
Q2VEY3	Daucus carota subsp. sativus	365	Sub5
C1KH04	Elaeagnus umbellata	365	Sub5
Q9FXR7	Eucommia ulmoides	127	Sub5
Q94IF0	Eucommia ulmoides	288	Sub5
Q9AYN1	Euphorbia tirucalli	127	Sub5
Q8W432	Gentiana lutea	367	Sub5
Q64KQ5	Ginkgo biloba	391	Sub3
C6T7T0	Glycine max	342	Sub4
O81099	Helianthus annuus	356	Sub5
A9ZN18	Hevea brasiliensis	306	Sub4
A9ZN21	Hevea brasiliensis	306	Sub4
Q9FXR4	Hevea brasiliensis	126	Sub5
A9ZN20	Hevea brasiliensis	370	Sub5
C4NAM8	Humulus lupulus	369	Sub5
B8Y0J2	Linum usitatissimum	209	Sub5
Q42866	Lupinus albus	316	Sub5
Q6V8U0	Malus domestica	84	Sub4
B7FL72	Medicago truncatula	146	Sub5
B7FFD9	Medicago truncatula	214	Sub5
Q9SBR3	Mentha piperita	377	Sub5
Q9FXR2	Nicotiana tabacum	127	Sub5
Q9FXR3	Nicotiana tabacum	127	Sub5
A2WMV2	Oryza sativa subsp. Indica	314	Sub5
A2X847	Oryza sativa subsp. indica	344	Sub4
A2YN12	Oryza sativa subsp. indica	366	Sub5
A3A9Y5	Oryza sativa subsp. Japonica	342	Sub4
Q6ET88	Oryza sativa subsp. Japonica	342	Sub4
A2ZRA2	Oryza sativa subsp. japonica	219	Sub5
A3BLJ3	Oryza sativa subsp. japonica	333	Sub5
Q7XI92	Oryza sativa subsp. japonica	366	Sub5
Q9XHX1	Oryza sativa subsp. japonica	376	Sub5
A4S5J2	Ostreococcus lucimarinus (strain CCE9901)	312	Sub1
Q00Y25	Ostreococcus tauri	345	Sub1
A9RDQ7	Physcomitrella patens subsp. patens	288	Sub2
A9T5D6	Physcomitrella patens subsp. patens	332	Sub2
A9TB35	Physcomitrella patens subsp. patens	344	Sub5
B1A9K6	Picea abies	386	Sub3
B1A9K9	Picea abies	382	Sub3
B1A9L0	Picea abies	385	Sub5
C0PR55	Picea sitchensis	382	Sub3
C0PRU8	Picea sitchensis	382	Sub3
C0PT16	Picea sitchensis	383	Sub3
C0PQN3	Picea sitchensis	369	Sub4
B9H1M5	Populus trichocarpa	258	Sub4
B9HR16	Populus trichocarpa	314	Sub4
B9IE75	Populus trichocarpa	236	Sub4
B9GV66	Populus trichocarpa	314	Sub5
B9GV67	Populus trichocarpa	287	Sub5
B9H374	Populus trichocarpa	365	Sub5
B9HEN2	Populus trichocarpa	365	Sub5
B9MXS6	Populus trichocarpa	366	Sub5
B9PBF6	Populus trichocarpa	254	Sub5
Q5IWW4	Prototheca wickerhamii	195	Sub1
B9SUY3	Ricinus communis	345	Sub4
B9SGH7	Ricinus communis	369	Sub5
B9SVW8	Ricinus communis	417	Sub5
B9SYX2	Ricinus communis	372	Sub5
B7TCA9	Salvia miltiorrhiza	364	Sub5
Q9SST9	Scoparia dulcis	351	Sub5
Q0H8U3	Solanum lycopersicum	206	Sub5
Q1A7S9	Solanum lycopersicum	363	Sub5
Q1A7T0	Solanum lycopersicum	365	Sub5
Q9FRW4	Sonchus oleraceus	126	Sub5
C5XCF6	Sorghum bicolor	371	Sub5
C5XFQ4	Sorghum bicolor	364	Sub5
Q2I3E7	Stevia rebaudiana	147	Sub5
Q1W682	Stevia rebaudiana	361	Sub5
Q9FV47	Tagetes erecta	361	Sub5
Q9ZPM3	Taxus canadensis	393	Sub3
Q6QEK0	Taxus chinensis	207	Sub3
A7P8I1_VITVI	Vitis vinifera	*	Sub4
A5AX87	Vitis vinifera	308	Sub5
A5AYD7	Vitis vinifera	421	Sub5
A7NTI0_VITVI	Vitis vinifera	*	Sub5
A7NW27_VITVI	Vitis vinifera	*	Sub5
A7P2A9_VITVI	Vitis vinifera	*	Sub5
A7PV07_VITVI	Vitis vinifera	*	Sub5
A5BEV9	Vitis vinifera	341	Sub4
B6TAR5	Zea mays	407	Sub5
C5G5X3	Zea mays	367	Sub5
C5G5X4	Zea mays	361	Sub5
C5G5X5	Zea mays	363	Sub5
Q1ZZ94	Zingiber officinale	112	Sub5
Total: 119 protein sequences	49 organisms
* Deleted from UniProt database as with 19.01.2010
