# Supplementary material for: Distinct evolutionary strategies in the GGPPS family from plants
Source: Front Plant Sci. 2014 May 27;5:230. doi: 10.3389/fpls.2014.00230 (PMC4034038; doi:10.3389/fpls.2014.00230)
Supplement: Supplementary Figure 1 — Maximum likelihood consensus tree of the GGPPS homologs from plants. Posterior probabilities are shown. Branch lengths correspond to evolutionary distances. Branch colors represent the major plant lineages: spring green, green algae; orange, mosses; dark green, gymnosperms; and blue, angiosperms. [file DataSheet1.ZIP › SupplementaryTable2.xlsx]

## Sheet: Sheet1
Supplementary Table 2. Polyprenyl synthase domain evolution.
Accession	Organism	1st C…C	FARM	SARM	2nd C…C
Sub. III (ph-GPS/GGPPS)
Q64KQ5	Ginkgo biloba	CxxxC	DDxxxxD	DDxxD	CxxxS
Q9ZPM3	Taxus canadensis	CxxxC	DDxxxxD	DDxxD	CxxxS
Q8LKJ3	Abies grandis	CxxxC	DDxxxxD	DDxxD	CxxxS
C0PT16	Picea sitchensis	TxxxC	DDxxxxD	DDxxD	CxxxS
Q6QEK0	Taxus chinensis	null	DDxxxxD	DDxxD	CxxxS
Sub. III (ph-GPS)
Q8LKJ1	Abies grandis	CxxxC	DDxxxxD	DDxxD	CxxxC
Q8LKJ2	Abies grandis	CxxxC	DDxxxxD	DDxxD	CxxxC
Q8W1R9	Abies grandis	CxxxC	DDxxxxD	DDxxD	CxxxC
B1A9K6	Picea abies	CxxxC	DDxxxxD	DDxxD	CxxxC
B1A9K9	Picea abies	CxxxC	DDxxxxD	DDxxD	CxxxC
C0PRU8	Picea sitchensis	CxxxC	DDxxxxD	DDxxD	CxxxC
C0PR55	Picea sitchensis	CxxxC	DDxxxxD	DDxxD	SxxxC
Sub. IV (ph-SSUI)
Q6QLU5	Clarkia breweri	CxxxC	null	null	CxxxC
A9ZN18	Hevea brasiliensis	CxxxC	null	null	CxxxC
B9IE75	Populus trichocarpa	CxxxC	null	null	CxxxV
Sub. IV (ph-SSUII)
scaffold_700035.1	Arabidopsis lyrata	CxxxC	DDxxxxD	DDxxE	CxxxC
Q39108	Arabidopsis thaliana	CxxxC	DDxxxxD	DDxxE	CxxxC
C6T7T0	Glycine max	CxxxC	DDxxxxD	DDxxE	SxxxC
A9ZN21	Hevea brasiliensis	CxxxC	DDxxxxD	DDxxE	CxxxC
B9HR16	Populus trichocarpa	CxxxC	DDxxxxD	DDxxE	CxxxC
B9SUY3	Ricinus communis	CxxxC	DDxxxxD	DDxxE	CxxxC
C0PQN3	Picea sitchensis	CxxxC	DDxxxxD	DDxxE	CxxxT
Q6V8U0	Malus domestica	null	null	DDxxE	CxxxC
A2X847	Oryza sativa subsp. indica	CxxxC	DDxxxxD	DDxxS	CxxxC
Q6ET88	Oryza sativa subsp. japonica	CxxxC	DDxxxxD	DDxxS	CxxxC
A3A9Y5	Oryza sativa subsp. japonica	CxxxC	null	DDxxS	CxxxC
A5BEV9	Vitis vinifera	CxxxC	DDxxxxD	DDxxK	CxxxC
B9H1M5	Populus trichocarpa	CxxxC	DDxxxxD	null	CxxxC
Sub. V (ph-PPP)
B8Y0J2	Linus usitatissimum	null	DDxx--D	null	DDxxD
B9SVW8	Ricinus communis	null	DDxx--D	null	DDxxD
A9TB35	Physcomitrella patens	null	DDxx--D	null	DDxxD
B6TAR5	Zea mays	null	DDxx--D	null	DDxxD
A5AYD7	Vitis vinifera	null	DDxx--D	null	DDxxD
